# Supplementary material for: Hazard Assessment of Antioxidants as Contaminants of Concern
Source: Environ Sci Technol Lett. 2026 Mar 2;13(4):560–7. doi: 10.1021/acs.estlett.5c01217 (PMC13085789; doi:10.1021/acs.estlett.5c01217)
Supplement: Supplementary file 2 [file ez5c01217_si_002.xlsx]

## Sheet: Content
This file contains data to support the manuscript:
Hazard Assessment of Antioxidants as Contaminants of Concern
Carolin Seller-Brison, Franziska Weissbach, Kjell Jorner, Martin Scheringer, Kathrin Fenner
Appendix T1:	List of Antioxidants
Appendix T2:	Hazard Assessment of Antioxidants
Appendix T3:	Grouping of Natural and Synthetic Antioxidants
Appendix T4:	Predicted Transformation Products and their Predicted Toxicity towards Aquatic Life
Appendix T5:	References to Toxicity Data of Selected Antioxidants

## Sheet: Appendix T1
Appendix T1: List of antioxidants (AOs), their chemical identifiers, molecular weight , and structural features
Compound ID	Compound name	CAS-No.	Molecular Formula	Monoisotopic Mass (g/mol)	SMILES (neutral)	InCHI	InCHIKey	phenol	amine	phosphor	quinone	Sn	alcohol	carboxylic acid	ester	sulfur	none of the previous functional groups
1	1,3,5-TPCH	28336-57-4	C24H24	312.4	[C@H]1(C[C@H](C[C@H](C1)C2=CC=CC=C2)C3=CC=CC=C3)C4=CC=CC=C4	InChI=1S/C24H24/c1-4-10-19(11-5-1)22-16-23(20-12-6-2-7-13-20)18-24(17-22)21-14-8-3-9-15-21/h1-15,22-24H,16-18H2/t22-,23-,24-	YVPJVAWPIRGOJN-NWTOFMHBSA-N	False	False	False	False	False	False	False	False	False	True
2	1,3-DMBA	108-09-8	C6H15N	101.19	NC(C)CC(C)C	InChI=1S/C6H15N/c1-5(2)4-6(3)7/h5-6H,4,7H2,1-3H3	UNBMPKNTYKDYCG-UHFFFAOYSA-N	False	True	False	False	False	False	False	False	False	False
4	24DA	94-75-7	C8H6Cl2O3	219.969	O=C(O)COC1=CC=C(Cl)C=C1Cl	InChI=1S/C8H6Cl2O3/c9-5-1-2-7(6(10)3-5)13-4-8(11)12/h1-3H,4H2,(H,11,12)	OVSKIKFHRZPJSS-UHFFFAOYSA-N	False	False	False	False	False	False	True	False	False	False
5	24-DBP	96-76-4	C14H22O	206.167	CC(C)(C)C1=CC(=C(O)C=C1)C(C)(C)C	InChI=1S/C14H22O/c1-13(2,3)10-7-8-12(15)11(9-10)14(4,5)6/h7-9,15H,1-6H3	ICKWICRCANNIBI-UHFFFAOYSA-N	True	False	False	False	False	False	False	False	False	True
6	24NO2-DPA	961-68-2	C12H9N3O4	259.1	C1=CC=C(C=C1)NC2=C(C=C(C=C2)[N+](=O)[O-])[N+](=O)[O-]	InChI=1S/C12H9N3O4/c16-14(17)10-6-7-11(12(8-10)15(18)19)13-9-4-2-1-3-5-9/h1-8,13H	RHTVQEPJVKUMPI-UHFFFAOYSA-N	False	True	False	False	False	False	False	False	False	False
7	26-DBP	128-39-2	C14H22O	206.329	CC(C)(C)C1=CC=CC(=C1O)C(C)(C)C	InChI=1S/C14H22O/c1-13(2,3)10-8-7-9-11(12(10)15)14(4,5)6/h7-9,15H,1-6H3	DKCPKDPYUFEZCP-UHFFFAOYSA-N	True	False	False	False	False	False	False	False	False	False
8	2-naphthol	135-19-3	C10H8O	144.058	OC1=CC2=CC=CC=C2C=C1	InChI=1S/C10H8O/c11-10-6-5-8-3-1-2-4-9(8)7-10/h1-7,11H	JWAZRIHNYRIHIV-UHFFFAOYSA-N	True	False	False	False	False	False	False	False	False	False
9	2NO2-DPA	119-75-5	C12H10N2O2	214.1	C1=CC=C(C=C1)NC2=CC=CC=C2[N+](=O)[O-]	InChI=1S/C12H10N2O2/c15-14(16)12-9-5-4-8-11(12)13-10-6-2-1-3-7-10/h1-9,13H	RUKISNQKOIKZGT-UHFFFAOYSA-N	False	True	False	False	False	False	False	False	False	False
10	4,4'-NO2-DPA	1821-27-8	C12H9N3O4	259.22	C1=CC(=CC=C1NC2=CC=C(C=C2)[N+](=O)[O-])[N+](=O)[O-]	InChI=1S/C12H9N3O4/c16-14(17)11-5-1-9(2-6-11)13-10-3-7-12(8-4-10)15(18)19/h1-8,13H	MTWHRQTUBOTQTE-UHFFFAOYSA-N	False	True	False	False	False	False	False	False	False	False
11	44PD	101-96-2	C14H24N2	220.2	N(C(CC)C)C1=CC=C(NC(CC)C)C=C1	InChI=1S/C14H24N2/c1-5-11(3)15-13-7-9-14(10-8-13)16-12(4)6-2/h7-12,15-16H,5-6H2,1-4H3	FSWDLYNGJBGFJH-UHFFFAOYSA-N	False	True	False	False	False	False	False	False	False	False
12	4-ADPA	101-54-2	C12H12N2	184.24	NC1=CC=C(NC2=CC=CC=C2)C=C1	InChI=1S/C12H12N2/c13-10-6-8-12(9-7-10)14-11-4-2-1-3-5-11/h1-9,14H,13H2	ATGUVEKSASEFFO-UHFFFAOYSA-N	False	True	False	False	False	False	False	False	False	False
13	4H-DPA	122-37-2	C12H11NO	185.22	OC1=CC=C(C=C1)NC=2C=CC=CC2	InChI=1S/C12H11NO/c14-12-8-6-11(7-9-12)13-10-4-2-1-3-5-10/h1-9,13-14H	JTTMYKSFKOOQLP-UHFFFAOYSA-N	True	True	False	False	False	False	False	False	False	False
14	4-hexylresorcinol	136-77-6	C12H18O2	194.131	CCCCCCC1=C(C=C(C=C1)O)O	InChI=1S/C12H18O2/c1-2-3-4-5-6-10-7-8-11(13)9-12(10)14/h7-9,13-14H,2-6H2,1H3	WFJIVOKAWHGMBH-UHFFFAOYSA-N	True	False	False	False	False	False	False	False	False	False
15	4NO2-DPA	836-30-6	C12H10N2O2	214.1	C1=CC=C(C=C1)NC2=CC=C(C=C2)[N+](=O)[O-]	InChI=1S/C12H10N2O2/c15-14(16)12-8-6-11(7-9-12)13-10-4-2-1-3-5-10/h1-9,13H	XXYMSQQCBUKFHE-UHFFFAOYSA-N	False	True	False	False	False	False	False	False	False	False
16	4NO-DPA	156-10-5	C12H10N2O	198.22	C1=CC=C(C=C1)NC2=CC=C(C=C2)N=O	InChI=1S/C12H10N2O/c15-14-12-8-6-11(7-9-12)13-10-4-2-1-3-5-10/h1-9,13H	OIJHFHYPXWSVPF-UHFFFAOYSA-N	False	True	False	False	False	False	False	False	False	False
17	4tOP	140-66-9	C14H22O	206.167	CC(C)(C)CC(C)(C)C1=CC=C(O)C=C1	InChI=1S/C14H22O/c1-13(2,3)10-14(4,5)11-6-8-12(15)9-7-11/h6-9,15H,10H2,1-5H3	ISAVYTVYFVQUDY-UHFFFAOYSA-N	True	False	False	False	False	False	False	False	False	False
18	6PPD	793-24-8	C18H24N2	268.194	CC(C)CC(C)NC1=CC=C(NC2=CC=CC=C2)C=C1	InChI=1S/C18H24N2/c1-14(2)13-15(3)19-17-9-11-18(12-10-17)20-16-7-5-4-6-8-16/h4-12,14-15,19-20H,13H2,1-3H3	ZZMVLMVFYMGSMY-UHFFFAOYSA-N	False	True	False	False	False	False	False	False	False	False
19	6PPD-quinoine	2754428-18-5	C18H22N2O2	298.17	O=C1C=C(NC(C)CC(C)C)C(=O)C=C1NC=2C=CC=CC2	InChI=1S/C18H22N2O2/c1-12(2)9-13(3)19-15-10-18(22)16(11-17(15)21)20-14-7-5-4-6-8-14/h4-8,10-13,19-20H,9H2,1-3H3	UBMGKRIXKUIXFQ-UHFFFAOYSA-N	False	True	False	True	False	False	False	False	False	False
20	7,9DBOSDDD	82304-66-3	C17H24O3	276.4	O=C1C(=CC2(OC(=O)CC2)C=C1C(C)(C)C)C(C)(C)C	InChI=1S/C17H24O3/c1-15(2,3)11-9-17(8-7-13(18)20-17)10-12(14(11)19)16(4,5)6/h9-10H,7-8H2,1-6H3	ZTMZUYHXZPUDRF-UHFFFAOYSA-N	False	False	False	False	False	False	False	True	False	False
21	77PD	3081-14-9	C20H36N2	304.5	CC(C)CCC(C)NC1=CC=C(C=C1)NC(C)CCC(C)C	InChI=1S/C20H36N2/c1-15(2)7-9-17(5)21-19-11-13-20(14-12-19)22-18(6)10-8-16(3)4/h11-18,21-22H,7-10H2,1-6H3	ZJNLYGOUHDJHMG-UHFFFAOYSA-N	False	True	False	False	False	False	False	False	False	False
22	Acetylcarnitine	14992-62-2	C9H17NO4	203.24	O=C(OC(CC(=O)[O-])C[N+](C)(C)C)C	InChI=1S/C9H17NO4/c1-7(11)14-8(5-9(12)13)6-10(2,3)4/h8H,5-6H2,1-4H3	RDHQFKQIGNGIED-UHFFFAOYSA-N	False	False	False	False	False	False	True	True	False	False
23	Acetylcysteine	616-91-1	C5H9NO3S	163.2	[C@@H](NC(C)=O)(C(O)=O)CS	InChI=1S/C5H9NO3S/c1-3(7)6-4(2-10)5(8)9/h4,10H,2H2,1H3,(H,6,7)(H,8,9)/t4-/m0/s1	PWKSKIMOESPYIA-BYPYZUCNSA-N	False	False	False	False	False	False	True	False	True	False
24	adipic acid	124-04-9	C6H10O4	146.14	O=C(O)CCCCC(=O)O	InChI=1S/C6H10O4/c7-5(8)3-1-2-4-6(9)10/h1-4H2,(H,7,8)(H,9,10)	WNLRTRBMVRJNCN-UHFFFAOYSA-N	False	False	False	False	False	False	True	False	False	False
25	ADK Stab HP-10	126050-54-2	C37H59O3P	582.8	C1(C(C)(C)C)C=C(C(OP(OCC(CC)C(C)(C)C)OC2=C(C3)C(C)(C)C)=C(C=1)CC2=CC=3C(C)(C)C)C(C)(C)C	InChI=1S/C37H59O3P/c1-17-26(33(2,3)4)23-38-41-39-31-24(19-27(34(5,6)7)21-29(31)36(11,12)13)18-25-20-28(35(8,9)10)22-30(32(25)40-41)37(14,15)16/h19-22,26H,17-18,23H2,1-16H3	OFDPEXYVQPCUTJ-UHFFFAOYSA-N	False	False	True	False	False	False	False	False	False	False
26	ADK Stab PEP 36	80693-00-1	C35H54O6P2	632.8	CC1=CC(=C(C(=C1)C(C)(C)C)OP2OCC3(CO2)COP(OC3)OC4=C(C=C(C=C4C(C)(C)C)C)C(C)(C)C)C(C)(C)C	InChI=1S/C35H54O6P2/c1-23-15-25(31(3,4)5)29(26(16-23)32(6,7)8)40-42-36-19-35(20-37-42)21-38-43(39-22-35)41-30-27(33(9,10)11)17-24(2)18-28(30)34(12,13)14/h15-18H,19-22H2,1-14H3	SSADPHQCUURWSW-UHFFFAOYSA-N	False	False	True	False	False	False	False	False	False	False
27	Allopurinol	315-30-0	C5H4N4O	136.11	C1=NNC2=C1C(=O)NC=N2	InChI=1S/C5H4N4O/c10-5-3-1-8-9-4(3)6-2-7-5/h1-2H,(H2,6,7,8,9,10)	OFCNXPDARWKPPY-UHFFFAOYSA-N	False	False	False	False	False	False	False	False	False	True
28	alpha-tocopherol	59-02-9	C29H50O2	430.7	CC(C)CCC[C@@H](C)CCC[C@@H](C)CCC[C@]1(C)CCC2=C(O1)C(C)=C(C)C(O)=C2C	InChI=1S/C29H50O2/c1-20(2)12-9-13-21(3)14-10-15-22(4)16-11-18-29(8)19-17-26-25(7)27(30)23(5)24(6)28(26)31-29/h20-22,30H,9-19H2,1-8H3/t21-,22-,29-/m1/s1	GVJHHUAWPYXKBD-IEOSBIPESA-N	True	False	False	False	False	False	False	False	False	False
29	Amiloxate	71617-10-2	C15H20O3	248.32	COC1=CC=C(\C=C\C(=O)OCCC(C)C)C=C1	InChI=1S/C15H20O3/c1-12(2)10-11-18-15(16)9-6-13-4-7-14(17-3)8-5-13/h4-9,12H,10-11H2,1-3H3/b9-6+	UBNYRXMKIIGMKK-RMKNXTFCSA-N	False	False	False	False	False	False	False	True	False	False
30	AO1010	6683-19-8	C73H108O12	1176.78	CC(C)(C)C1=CC(=CC(=C1O)C(C)(C)C)CCC(=O)OCC(COC(=O)CCC2=CC(=C(C(=C2)C(C)(C)C)O)C(C)(C)C)(COC(=O)CCC3=CC(=C(C(=C3)C(C)(C)C)O)C(C)(C)C)COC(=O)CCC4=CC(=C(C(=C4)C(C)(C)C)O)C(C)(C)C	InChI=1S/C73H108O12/c1-65(2,3)49-33-45(34-50(61(49)78)66(4,5)6)25-29-57(74)82-41-73(42-83-58(75)30-26-46-35-51(67(7,8)9)62(79)52(36-46)68(10,11)12,43-84-59(76)31-27-47-37-53(69(13,14)15)63(80)54(38-47)70(16,17)18)44-85-60(77)32-28-48-39-55(71(19,20)21)64(81)56(40-48)72(22,23)24/h33-40,78-81H,25-32,41-44H2,1-24H3	BGYHLZZASRKEJE-UHFFFAOYSA-N	True	False	False	False	False	False	False	True	False	False
31	AO1024	32687-78-8	C34H52N2O4	552.393	CC(C)(C)c1cc(CCC(=O)NNC(=O)CCc2cc(c(O)c(c2)C(C)(C)C)C(C)(C)C)cc(c1O)C(C)(C)C	InChI=1S/C34H52N2O4/c1-31(2,3)23-17-21(18-24(29(23)39)32(4,5)6)13-15-27(37)35-36-28(38)16-14-22-19-25(33(7,8)9)30(40)26(20-22)34(10,11)12/h17-20,39-40H,13-16H2,1-12H3,(H,35,37)(H,36,38)	HCILJBJJZALOAL-UHFFFAOYSA-N	True	False	False	False	False	False	False	False	False	False
32	AO1035	41484-35-9	C38H58O6S	642.395	CC(C)(C)c1cc(CCC(=O)OCCSCCOC(=O)CCc2cc(c(O)c(c2)C(C)(C)C)C(C)(C)C)cc(c1O)C(C)(C)C	InChI=1S/C38H58O6S/c1-35(2,3)27-21-25(22-28(33(27)41)36(4,5)6)13-15-31(39)43-17-19-45-20-18-44-32(40)16-14-26-23-29(37(7,8)9)34(42)30(24-26)38(10,11)12/h21-24,41-42H,13-20H2,1-12H3	VFBJXXJYHWLXRM-UHFFFAOYSA-N	True	False	False	False	False	False	False	True	True	False
33	AO1076	2082-79-3	C35H62O3	530.47	CCCCCCCCCCCCCCCCCCOC(=O)CCC1=CC(=C(C(=C1)C(C)(C)C)O)C(C)(C)C	InChI=1S/C35H62O3/c1-8-9-10-11-12-13-14-15-16-17-18-19-20-21-22-23-26-38-32(36)25-24-29-27-30(34(2,3)4)33(37)31(28-29)35(5,6)7/h27-28,37H,8-26H2,1-7H3	SSDSCDGVMJFTEQ-UHFFFAOYSA-N	True	False	False	False	False	False	False	True	False	False
34	AO1081	90-66-4	C22H30O2S	358.5	CC1=CC(SC2=C(O)C(=CC(C)=C2)C(C)(C)C)=C(O)C(=C1)C(C)(C)C	InChI=1S/C22H30O2S/c1-13-9-15(21(3,4)5)19(23)17(11-13)25-18-12-14(2)10-16(20(18)24)22(6,7)8/h9-12,23-24H,1-8H3	MQWCQFCZUNBTCM-UHFFFAOYSA-N	True	False	False	False	False	False	False	False	True	False
35	AO1098	23128-74-7	C40H64N2O4	636.487	CC(C)(C)c1cc(CCC(=O)NCCCCCCNC(=O)CCc2cc(c(O)c(c2)C(C)(C)C)C(C)(C)C)cc(c1O)C(C)(C)C	InChI=1S/C40H64N2O4/c1-37(2,3)29-23-27(24-30(35(29)45)38(4,5)6)17-19-33(43)41-21-15-13-14-16-22-42-34(44)20-18-28-25-31(39(7,8)9)36(46)32(26-28)40(10,11)12/h23-26,45-46H,13-22H2,1-12H3,(H,41,43)(H,42,44)	OKOBUGCCXMIKDM-UHFFFAOYSA-N	True	False	False	False	False	False	False	False	False	False
37	AO1135	146598-26-7	C25H42O3	390.6	CC(C)CCCCCOC(=O)CCC1=CC(=C(C(=C1)C(C)(C)C)O)C(C)(C)C	InChI=1S/C25H42O3/c1-18(2)12-10-9-11-15-28-22(26)14-13-19-16-20(24(3,4)5)23(27)21(17-19)25(6,7)8/h16-18,27H,9-15H2,1-8H3	NBPOOCGXISZKSX-UHFFFAOYSA-N	True	False	False	False	False	False	False	True	False	False
38	AO168	31570-04-4	C42H63O3P	646.451	CC(C)(C)C1=CC(=C(C=C1)OP(OC2=C(C=C(C=C2)C(C)(C)C)C(C)(C)C)OC3=C(C=C(C=C3)C(C)(C)C)C(C)(C)C)C(C)(C)C	InChI=1S/C42H63O3P/c1-37(2,3)28-19-22-34(31(25-28)40(10,11)12)43-46(44-35-23-20-29(38(4,5)6)26-32(35)41(13,14)15)45-36-24-21-30(39(7,8)9)27-33(36)42(16,17)18/h19-27H,1-18H3	JKIJEFPNVSHHEI-UHFFFAOYSA-N	False	False	True	False	False	False	False	False	False	False
39	AO168=O	95906-11-9	C42H63O4P	662.446	CC(C)(C)C1=CC(=C(C=C1)OP(=O)(OC2=C(C=C(C=C2)C(C)(C)C)C(C)(C)C)OC3=C(C=C(C=C3)C(C)(C)C)C(C)(C)C)C(C)(C)C	InChI=1S/C42H63O4P/c1-37(2,3)28-19-22-34(31(25-28)40(10,11)12)44-47(43,45-35-23-20-29(38(4,5)6)26-32(35)41(13,14)15)46-36-24-21-30(39(7,8)9)27-33(36)42(16,17)18/h19-27H,1-18H3	AZSKHRTUXHLAHS-UHFFFAOYSA-N	False	False	True	False	False	False	False	False	False	False
40	AO1726	110675-26-8	C33H60OS2	537	CCCCCCCCCCCCSCC1=CC(=C(C(=C1)C)O)CSCCCCCCCCCCCC	InChI=1S/C33H60OS2/c1-4-6-8-10-12-14-16-18-20-22-24-35-28-31-26-30(3)33(34)32(27-31)29-36-25-23-21-19-17-15-13-11-9-7-5-2/h26-27,34H,4-25,28-29H2,1-3H3	VTFXHGBOGGGYDO-UHFFFAOYSA-N	True	False	False	False	False	False	False	False	True	False
41	AO2246	119-47-1	C23H32O2	340.24	CC1=CC(CC2=C(O)C(=CC(C)=C2)C(C)(C)C)=C(O)C(=C1)C(C)(C)C	InChI=1S/C23H32O2/c1-14-9-16(20(24)18(11-14)22(3,4)5)13-17-10-15(2)12-19(21(17)25)23(6,7)8/h9-12,24-25H,13H2,1-8H3	KGRVJHAUYBGFFP-UHFFFAOYSA-N	True	False	False	False	False	False	False	False	False	False
42	AO22E46	35958-30-6	C30H46O2	438.35	CC(C1=C(C(=CC(=C1)C(C)(C)C)C(C)(C)C)O)C2=C(C(=CC(=C2)C(C)(C)C)C(C)(C)C)O	InChI=1S/C30H46O2/c1-18(21-14-19(27(2,3)4)16-23(25(21)31)29(8,9)10)22-15-20(28(5,6)7)17-24(26(22)32)30(11,12)13/h14-18,31-32H,1-13H3	DXCHWXWXYPEZKM-UHFFFAOYSA-N	True	False	False	False	False	False	False	False	False	False
43	AO245	36443-68-2	C34H50O8	586.351	Cc1cc(CCC(=O)OCCOCCOCCOC(=O)CCc2cc(C)c(O)c(c2)C(C)(C)C)cc(c1O)C(C)(C)C	InChI=1S/C34H50O8/c1-23-19-25(21-27(31(23)37)33(3,4)5)9-11-29(35)41-17-15-39-13-14-40-16-18-42-30(36)12-10-26-20-24(2)32(38)28(22-26)34(6,7)8/h19-22,37-38H,9-18H2,1-8H3	QSRJVOOOWGXUDY-UHFFFAOYSA-N	True	False	False	False	False	False	False	True	False	False
44	AO246	732-26-3	C18H30O	262.23	CC(C)(C)C1=CC(=C(O)C(=C1)C(C)(C)C)C(C)(C)C	InChI=1S/C18H30O/c1-16(2,3)12-10-13(17(4,5)6)15(19)14(11-12)18(7,8)9/h10-11,19H,1-9H3	PFEFOYRSMXVNEL-UHFFFAOYSA-N	True	False	False	False	False	False	False	False	False	False
45	AO3114	27676-62-6	C48H69N3O6	783.519	CC(C)(C)C1=CC(=CC(=C1O)C(C)(C)C)CN2C(=O)N(C(=O)N(C2=O)CC3=CC(=C(C(=C3)C(C)(C)C)O)C(C)(C)C)CC4=CC(=C(C(=C4)C(C)(C)C)O)C(C)(C)C	InChI=1S/C48H69N3O6/c1-43(2,3)31-19-28(20-32(37(31)52)44(4,5)6)25-49-40(55)50(26-29-21-33(45(7,8)9)38(53)34(22-29)46(10,11)12)42(57)51(41(49)56)27-30-23-35(47(13,14)15)39(54)36(24-30)48(16,17)18/h19-24,52-54H,25-27H2,1-18H3	VNQNXQYZMPJLQX-UHFFFAOYSA-N	True	False	False	False	False	False	False	False	False	False
46	AO323	4306-88-1	C23H40O	332.6	CCCCCCCCCC1=CC(=C(O)C(=C1)C(C)(C)C)C(C)(C)C	InChI=1S/C23H40O/c1-8-9-10-11-12-13-14-15-18-16-19(22(2,3)4)21(24)20(17-18)23(5,6)7/h16-17,24H,8-15H2,1-7H3	VQQLTEBUMLSLFJ-UHFFFAOYSA-N	True	False	False	False	False	False	False	False	False	False
47	AO330	1709-70-2	C54H78O3	774.595	CC1=C(C(=C(C(=C1CC2=CC(=C(C(=C2)C(C)(C)C)O)C(C)(C)C)C)CC3=CC(=C(C(=C3)C(C)(C)C)O)C(C)(C)C)C)CC4=CC(=C(C(=C4)C(C)(C)C)O)C(C)(C)C	InChI=1S/C54H78O3/c1-31-37(22-34-25-40(49(4,5)6)46(55)41(26-34)50(7,8)9)32(2)39(24-36-29-44(53(16,17)18)48(57)45(30-36)54(19,20)21)33(3)38(31)23-35-27-42(51(10,11)12)47(56)43(28-35)52(13,14)15/h25-30,55-57H,22-24H2,1-21H3	VSAWBBYYMBQKIK-UHFFFAOYSA-N	True	False	False	False	False	False	False	False	False	False
48	AO425	88-24-4	C25H36O2	368.272	CCC1=CC(CC2=C(O)C(=CC(CC)=C2)C(C)(C)C)=C(O)C(=C1)C(C)(C)C	InChI=1S/C25H36O2/c1-9-16-11-18(22(26)20(13-16)24(3,4)5)15-19-12-17(10-2)14-21(23(19)27)25(6,7)8/h11-14,26-27H,9-10,15H2,1-8H3	GPNYZBKIGXGYNU-UHFFFAOYSA-N	True	False	False	False	False	False	False	False	False	False
49	AO4426	118-82-1	C29H44O2	424.334	CC(C)(C)C1=CC(CC2=CC(=C(O)C(=C2)C(C)(C)C)C(C)(C)C)=CC(=C1O)C(C)(C)C	InChI=1S/C29H44O2/c1-26(2,3)20-14-18(15-21(24(20)30)27(4,5)6)13-19-16-22(28(7,8)9)25(31)23(17-19)29(10,11)12/h14-17,30-31H,13H2,1-12H3	MDWVSAYEQPLWMX-UHFFFAOYSA-N	True	False	False	False	False	False	False	False	False	False
50	AO44B25	85-60-9	C26H38O2	382.287	CCCC(C1=C(C)C=C(O)C(=C1)C(C)(C)C)C1=C(C)C=C(O)C(=C1)C(C)(C)C	InChI=1S/C26H38O2/c1-10-11-18(19-14-21(25(4,5)6)23(27)12-16(19)2)20-15-22(26(7,8)9)24(28)13-17(20)3/h12-15,18,27-28H,10-11H2,1-9H3	PFANXOISJYKQRP-UHFFFAOYSA-N	True	False	False	False	False	False	False	False	False	False
51	AO626	26741-53-7	C33H50O6P2	604.308	CC(C)(C)C1=CC(=C(OP2OCC3(CO2)COP(OC2=C(C=C(C=C2)C(C)(C)C)C(C)(C)C)OC3)C=C1)C(C)(C)C	InChI=1S/C33H50O6P2/c1-29(2,3)23-13-15-27(25(17-23)31(7,8)9)38-40-34-19-33(20-35-40)21-36-41(37-22-33)39-28-16-14-24(30(4,5)6)18-26(28)32(10,11)12/h13-18H,19-22H2,1-12H3	AIBRSVLEQRWAEG-UHFFFAOYSA-N	False	False	True	False	False	False	False	False	False	False
52	AO697	70331-94-1	C40H60N2O8	696.435	CC(C)(C)C1=CC(=CC(=C1O)C(C)(C)C)CCC(=O)OCCNC(=O)C(=O)NCCOC(=O)CCC2=CC(=C(C(=C2)C(C)(C)C)O)C(C)(C)C	InChI=1S/C40H60N2O8/c1-37(2,3)27-21-25(22-28(33(27)45)38(4,5)6)13-15-31(43)49-19-17-41-35(47)36(48)42-18-20-50-32(44)16-14-26-23-29(39(7,8)9)34(46)30(24-26)40(10,11)12/h21-24,45-46H,13-20H2,1-12H3,(H,41,47)(H,42,48)	OXWDLAHVJDUQJM-UHFFFAOYSA-N	True	False	False	False	False	False	False	True	False	False
53	AO80	90498-90-1	C43H64O10	740.45	CC1=CC(=CC(=C1O)C(C)(C)C)CCC(=O)OCC(C)(C)C2OCC3(CO2)COC(OC3)C(C)(C)COC(=O)CCC4=CC(=C(C(=C4)C)O)C(C)(C)C	InChI=1S/C43H64O10/c1-27-17-29(19-31(35(27)46)39(3,4)5)13-15-33(44)48-21-41(9,10)37-50-23-43(24-51-37)25-52-38(53-26-43)42(11,12)22-49-34(45)16-14-30-18-28(2)36(47)32(20-30)40(6,7)8/h17-20,37-38,46-47H,13-16,21-26H2,1-12H3	CGRTZESQZZGAAU-UHFFFAOYSA-N	True	False	False	False	False	False	False	True	False	False
54	AO948	154862-43-8	C53H58O6P2	852.4	CC(C)(C1=CC=CC=C1)C2=CC(=C(C=C2)OP3OCC4(CO3)COP(OC4)OC5=C(C=C(C=C5)C(C)(C)C6=CC=CC=C6)C(C)(C)C7=CC=CC=C7)C(C)(C)C8=CC=CC=C8	InChI=1S/C53H58O6P2/c1-49(2,39-21-13-9-14-22-39)43-29-31-47(45(33-43)51(5,6)41-25-17-11-18-26-41)58-60-54-35-53(36-55-60)37-56-61(57-38-53)59-48-32-30-44(50(3,4)40-23-15-10-16-24-40)34-46(48)52(7,8)42-27-19-12-20-28-42/h9-34H,35-38H2,1-8H3	WBWXVCMXGYSMQA-UHFFFAOYSA-N	False	False	True	False	False	False	False	False	False	False
55	AO-AH25	79-74-3	C16H26O2	250.38	CCC(C)(C)C1=CC(O)=C(C=C1O)C(C)(C)CC	InChI=1S/C16H26O2/c1-7-15(3,4)11-9-14(18)12(10-13(11)17)16(5,6)8-2/h9-10,17-18H,7-8H2,1-6H3	CZNRFEXEPBITDS-UHFFFAOYSA-N	True	False	False	False	False	False	False	False	False	False
56	apigenin	520-36-5	C15H10O5	270.24	O=C1C=C(OC=2C=C(O)C=C(O)C12)C=3C=CC(O)=CC3	InChI=1S/C15H10O5/c16-9-3-1-8(2-4-9)13-7-12(19)15-11(18)5-10(17)6-14(15)20-13/h1-7,16-18H	KZNIFHPLKGYRTM-UHFFFAOYSA-N	True	False	False	False	False	False	False	False	False	False
57	Ascorbic acid	50-81-7	C6H8O6	176.12	[C@@H](CO)(O)[C@@]1(C(O)=C(O)C(=O)O1)[H]	InChI=1S/C6H8O6/c7-1-2(8)5-3(9)4(10)6(11)12-5/h2,5,7-10H,1H2/t2-,5+/m0/s1	CIWBSHSKHKDKBQ-JLAZNSOCSA-N	False	False	False	False	False	True	False	True	False	False
58	ascorbyl palmitate	137-66-6	C22H38O7	414.262	CCCCCCCCCCCCCCC(=O)OC[C@H](O)[C@H]1OC(=O)C(O)=C1O	InChI=1S/C21H36O7/c1-2-3-4-5-6-7-8-9-10-11-12-13-14-17(23)27-15-16(22)20-18(24)19(25)21(26)28-20/h16,20,22,24-25H,2-15H2,1H3/t16-,20+/m0/s1	OWDFFOQLKAIWIW-OXJNMPFZSA-N	False	False	False	False	False	True	False	True	False	False
59	aureusidin	38216-54-5	C15H10O6	286.24	O=C\1C=2C(O/C1=C\C3=CC(O)=C(O)C=C3)=CC(O)=CC2O	InChI=1S/C15H10O6/c16-8-5-11(19)14-12(6-8)21-13(15(14)20)4-7-1-2-9(17)10(18)3-7/h1-6,16-19H/b13-4-	WBEFUVAYFSOUEA-PQMHYQBVSA-N	True	False	False	False	False	False	False	False	False	False
60	BDPA	4496-49-5	C16H19N	225.152	CC(C)(C)C1=CC=C(C=C1)NC2=CC=CC=C2	InChI=1S/C16H19N/c1-16(2,3)13-9-11-15(12-10-13)17-14-7-5-4-6-8-14/h4-12,17H,1-3H3	UOMXLEWVJZEVGP-UHFFFAOYSA-N	False	True	False	False	False	False	False	False	False	False
61	beta-sitosterol	83-46-5	C29H50O	414.7	CC[C@H](CC[C@@H](C)[C@H]1CC[C@@H]2[C@@]1(CC[C@H]3[C@H]2CC=C4[C@@]3(CC[C@@H](C4)O)C)C)C(C)C	InChI=1S/C29H50O/c1-7-21(19(2)3)9-8-20(4)25-12-13-26-24-11-10-22-18-23(30)14-16-28(22,5)27(24)15-17-29(25,26)6/h10,19-21,23-27,30H,7-9,11-18H2,1-6H3/t20-,21-,23+,24+,25-,26+,27+,28+,29-/m1/s1	KZJWDPNRJALLNS-VJSFXXLFSA-N	True	False	False	False	False	False	False	False	False	False
62	BHA	121-00-6	C11H16O2	180.115	CC(C)(C)C1=C(C=CC(=C1)OC)O	InChI=1S/C11H16O2/c1-11(2,3)9-7-8(13-4)5-6-10(9)12/h5-7,12H,1-4H3	MRBKEAMVRSLQPH-UHFFFAOYSA-N	True	False	False	False	False	False	False	False	False	False
63	BHT	128-37-0	C15H24O	220.183	CC1=CC(=C(O)C(=C1)C(C)(C)C)C(C)(C)C	InChI=1S/C15H24O/c1-10-8-11(14(2,3)4)13(16)12(9-10)15(5,6)7/h8-9,16H,1-7H3	NLZUEZXRPGMBCV-UHFFFAOYSA-N	True	False	False	False	False	False	False	False	False	False
64	BHT-CHO	1620-98-0	C15H22O2	234.3	O=CC=1C=C(C(O)=C(C1)C(C)(C)C)C(C)(C)C	InChI=1S/C15H22O2/c1-14(2,3)11-7-10(9-16)8-12(13(11)17)15(4,5)6/h7-9,17H,1-6H3	DOZRDZLFLOODMB-UHFFFAOYSA-N	True	False	False	False	False	False	False	False	False	False
65	BHT-COOH	1421-49-4	C15H22O3	250.3	O=C(O)C=1C=C(C(O)=C(C1)C(C)(C)C)C(C)(C)C	InChI=1S/C15H22O3/c1-14(2,3)10-7-9(13(17)18)8-11(12(10)16)15(4,5)6/h7-8,16H,1-6H3,(H,17,18)	YEXOWHQZWLCHHD-UHFFFAOYSA-N	True	False	False	False	False	False	True	False	False	False
66	BHT-Q	719-22-22	C14H20O2	220.3	CC(C)(C)C1=CC(=O)C=C(C1=O)C(C)(C)C	InChI=1S/C14H20O2/c1-13(2,3)10-7-9(15)8-11(12(10)16)14(4,5)6/h7-8H,1-6H3	RDQSIADLBQFVMY-UHFFFAOYSA-N	False	False	False	True	False	False	False	False	False	False
67	BHT-quinol	10396-80-2	C15H24O2	236.4	CC1(C=C(C(=O)C(=C1)C(C)(C)C)C(C)(C)C)O	InChI=1S/C15H24O2/c1-13(2,3)10-8-15(7,17)9-11(12(10)16)14(4,5)6/h8-9,17H,1-7H3	DQBHJILNHNRDTM-UHFFFAOYSA-N	False	False	False	False	False	True	False	False	False	False
68	BP6	131-54-4	C15H14O5	274.27	COC1=CC(O)=C(C=C1)C(=O)C1=CC=C(OC)C=C1O	InChI=1S/C15H14O5/c1-19-9-3-5-11(13(16)7-9)15(18)12-6-4-10(20-2)8-14(12)17/h3-8,16-17H,1-2H3	SODJJEXAWOSSON-UHFFFAOYSA-N	True	False	False	False	False	False	False	False	False	False
69	caffeic acid	331-39-5	C9H8O4	180.16	O=C(O)C=CC1=CC=C(O)C(O)=C1	InChI=1S/C9H8O4/c10-7-3-1-6(5-8(7)11)2-4-9(12)13/h1-5,10-11H,(H,12,13)	QAIPRVGONGVQAS-UHFFFAOYSA-N	True	False	False	False	False	False	True	False	False	False
70	Calcium ascorbate	5743-27-1	Ca(C6H7O6)2	390.3	[Ca++].OC[C@H](O)[C@H]1OC(=O)C(O)=C1[O-].OC[C@H](O)[C@H]1OC(=O)C(O)=C1[O-]	InChI=1S/2C6H8O6.Ca/c2*7-1-2(8)5-3(9)4(10)6(11)12-5;/h2*2,5,7-10H,1H2;/q;;+2/p-2/t2*2-,5+;/m00./s1	BLORRZQTHNGFTI-ZZMNMWMASA-L	False	False	False	False	False	True	False	False	False	False
71	calcium citrates	813-94-5	Ca3(C6H5O7)2	498.46	[Ca++].[Ca++].[Ca++].OC(CC([O-])=O)(CC([O-])=O)C([O-])=O.OC(CC([O-])=O)(CC([O-])=O)C([O-])=O	InChI=1S/2C6H8O7.3Ca/c2*7-3(8)1-6(13,5(11)12)2-4(9)10;;;/h2*13H,1-2H2,(H,7,8)(H,9,10)(H,11,12);;;/q;;3*+2/p-6	FNAQSUUGMSOBHW-UHFFFAOYSA-H	False	False	False	False	False	True	False	False	False	False
72	calcium disodium EDTA	62-33-9	C10H12CaN2Na2O8	374.27	C(CN(CC(=O)[O-])CC(=O)[O-])N(CC(=O)[O-])CC(=O)[O-].[Na+].[Na+].[Ca+2]	InChI=1S/C10H16N2O8.Ca.2Na/c13-7(14)3-11(4-8(15)16)1-2-12(5-9(17)18)6-10(19)20;;;/h1-6H2,(H,13,14)(H,15,16)(H,17,18)(H,19,20);;;/q;+2;2*+1/p-4	SHWNNYZBHZIQQV-UHFFFAOYSA-J	False	False	False	False	False	False	True	False	False	False
73	calcium lactate	814-80-2	C6H10CaO6	218.2	[Ca++].CC(O)C([O-])=O.CC(O)C([O-])=O	InChI=1S/2C3H6O3.Ca/c2*1-2(4)3(5)6;/h2*2,4H,1H3,(H,5,6);/q;;+2/p-2	MKJXYGKVIBWPFZ-UHFFFAOYSA-L	False	False	False	False	False	True	False	False	False	False
74	calcium malate	16426-50-9	C4H4CaO5	172.15	[Ca++].OC(CC([O-])=O)C([O-])=O	InChI=1S/C4H6O5.Ca/c5-2(4(8)9)1-3(6)7;/h2,5H,1H2,(H,6,7)(H,8,9);/q;+2/p-2	OLOZVPHKXALCRI-UHFFFAOYSA-L	False	False	False	False	False	True	True	False	False	False
75	calcium phosphates	7758-87-4	Ca3(PO4)2	310.18	[Ca++].[Ca++].[Ca++].[O-]P([O-])([O-])=O.[O-]P([O-])([O-])=O	InChI=1S/3Ca.2H3O4P/c;;;2*1-5(2,3)4/h;;;2*(H3,1,2,3,4)/q3*+2;;/p-6	QORWJWZARLRLPR-UHFFFAOYSA-H	False	False	True	False	False	False	False	False	False	False
76	calcium tartrate	3164-34-9	CaC4H4O6	190.2	[Ca++].O[C@H]([C@@H](O)C([O-])=O)C([O-])=O	InChI=1S/C4H6O6.Ca/c5-1(3(7)8)2(6)4(9)10;/h1-2,5-6H,(H,7,8)(H,9,10);/q;+2/p-2/t1-,2-;/m1./s1	GUPPESBEIQALOS-ZVGUSBNCSA-L	False	False	False	False	False	True	False	False	False	False
77	catechin	7295-85-4	C15H14O6	290.27	O[C@H]1CC2=C(O)C=C(O)C=C2O[C@@H]1C1=CC=C(O)C(O)=C1	InChI=1S/C15H14O6/c16-8-4-11(18)9-6-13(20)15(21-14(9)5-8)7-1-2-10(17)12(19)3-7/h1-5,13,15-20H,6H2/t13-,15+/m0/s1	PFTAWBLQPZVEMU-DZGCQCFKSA-N	True	False	False	False	False	True	False	False	False	False
78	Cholecalciferol	67-97-0	C27H44O	384.6	[H][C@@]1(CC[C@@]2([H])\C(CCC[C@]12C)=C\C=C1\C[C@@H](O)CCC1=C)[C@H](C)CCCC(C)C	InChI=1S/C27H44O/c1-19(2)8-6-9-21(4)25-15-16-26-22(10-7-17-27(25,26)5)12-13-23-18-24(28)14-11-20(23)3/h12-13,19,21,24-26,28H,3,6-11,14-18H2,1-2,4-5H3/b22-12+,23-13-/t21-,24+,25-,26+,27-/m1/s1	QYSXJUFSXHHAJI-YRZJJWOYSA-N	True	False	False	False	False	False	False	False	False	False
79	citric acid	77-92-9	C6H8O7	192.1	C(CC(O)=O)(CC(O)=O)(C(O)=O)O	InChI=1S/C6H8O7/c7-3(8)1-6(13,5(11)12)2-4(9)10/h13H,1-2H2,(H,7,8)(H,9,10)(H,11,12)	KRKNYBCHXYNGOX-UHFFFAOYSA-N	False	False	False	False	False	True	True	False	False	False
80	Coenzyme Q10	303-98-0	C59H90O4	863.3	COC1=C(OC)C(=O)C(C\C=C(/C)CC\C=C(/C)CC\C=C(/C)CC\C=C(/C)CC\C=C(/C)CC\C=C(/C)CC\C=C(/C)CC\C=C(/C)CC\C=C(/C)CCC=C(C)C)=C(C)C1=O	InChI=1S/C59H90O4/c1-44(2)24-15-25-45(3)26-16-27-46(4)28-17-29-47(5)30-18-31-48(6)32-19-33-49(7)34-20-35-50(8)36-21-37-51(9)38-22-39-52(10)40-23-41-53(11)42-43-55-54(12)56(60)58(62-13)59(63-14)57(55)61/h24,26,28,30,32,34,36,38,40,42H,15-23,25,27,29,31,33,35,37,39,41,43H2,1-14H3/b45-26+,46-28+,47-30+,48-32+,49-34+,50-36+,51-38+,52-40+,53-42+	ACTIUHUUMQJHFO-UPTCCGCDSA-N	False	False	False	True	False	False	False	False	False	False
81	CPPD	101-87-1	C18H22N2	266.4	C=1C=CC(=CC1)NC2=CC=C(C=C2)NC3CCCCC3	InChI=1S/C18H22N2/c1-3-7-15(8-4-1)19-17-11-13-18(14-12-17)20-16-9-5-2-6-10-16/h1,3-4,7-8,11-14,16,19-20H,2,5-6,9-10H2	ZRMMVODKVLXCBB-UHFFFAOYSA-N	False	True	False	False	False	False	False	False	False	False
82	curcumin	458-37-7	C21H20O6	368.4	C(=C/C(CC(/C=C/C1=CC(OC)=C(O)C=C1)=O)=O)\C2=CC(OC)=C(O)C=C2	InChI=1S/C21H20O6/c1-26-20-11-14(5-9-18(20)24)3-7-16(22)13-17(23)8-4-15-6-10-19(25)21(12-15)27-2/h3-12,24-25H,13H2,1-2H3/b7-3+,8-4+	VFLDPWHFBUODDF-FCXRPNKRSA-N	True	False	False	False	False	False	False	False	False	False
83	Cyasorb UV-531	1843-05-6	CH3(CH2)7OC6H3(OH)COC6H5	326.43	CCCCCCCCOC1=CC=C(C(=O)C2=CC=CC=C2)C(O)=C1	InChI=1S/C21H26O3/c1-2-3-4-5-6-10-15-24-18-13-14-19(20(22)16-18)21(23)17-11-8-7-9-12-17/h7-9,11-14,16,22H,2-6,10,15H2,1H3	QUAMTGJKVDWJEQ-UHFFFAOYSA-N	True	False	False	False	False	False	False	False	False	False
84	Cyasorb UV-9	131-57-7	HOC6H3(OCH3)COC6H5	228.24	COC1=CC(O)=C(C=C1)C(=O)C1=CC=CC=C1	InChI=1S/C14H12O3/c1-17-11-7-8-12(13(15)9-11)14(16)10-5-3-2-4-6-10/h2-9,15H,1H3	DXGLGDHPHMLXJC-UHFFFAOYSA-N	True	False	False	False	False	False	False	False	False	False
85	Cysteine	52-90-4	C3H7NO2S	121.16	[C@@H](C(O)=O)(CS)N	InChI=1S/C3H7NO2S/c4-2(1-7)3(5)6/h2,7H,1,4H2,(H,5,6)/t2-/m0/s1	XUJNEKJLAYXESH-REOHCLBHSA-N	False	True	False	False	False	False	True	False	True	False
86	dalbergichromene	32066-31-2	C16H14O3	254.28	COC1=C(C=C2C(=CCOC2=C1)C3=CC=CC=C3)O	InChI=1S/C16H14O3/c1-18-16-10-15-13(9-14(16)17)12(7-8-19-15)11-5-3-2-4-6-11/h2-7,9-10,17H,8H2,1H3	WZIKSEWGSSYQHA-UHFFFAOYSA-N	True	False	False	False	False	False	False	False	False	False
87	DBDPA	4627-22-9	C20H27N	281.214	CC(C)(C)C1=CC=C(C=C1)NC2=CC=C(C=C2)C(C)(C)C	InChI=1S/C20H27N/c1-19(2,3)15-7-11-17(12-8-15)21-18-13-9-16(10-14-18)20(4,5)6/h7-14,21H,1-6H3	OPEKHRGERHDLRK-UHFFFAOYSA-N	False	True	False	False	False	False	False	False	False	False
88	delphinidin	528-53-0	C15H11ClO7	338.69	[Cl-].OC1=CC(O)=C2C=C(O)C(=[O+]C2=C1)C1=CC(O)=C(O)C(O)=C1	InChI=1S/C15H10O7.ClH/c16-7-3-9(17)8-5-12(20)15(22-13(8)4-7)6-1-10(18)14(21)11(19)2-6;/h1-5H,(H5-,16,17,18,19,20,21);1H	FFNDMZIBVDSQFI-UHFFFAOYSA-N	True	False	False	False	False	False	False	False	False	False
89	delta-tocopherol	119-13-1	C27H46O2	402.7	CC(C)CCC[C@@H](C)CCC[C@@H](C)CCC[C@]1(C)CCC2=CC(O)=CC(C)=C2O1	InChI=1S/C27H46O2/c1-20(2)10-7-11-21(3)12-8-13-22(4)14-9-16-27(6)17-15-24-19-25(28)18-23(5)26(24)29-27/h18-22,28H,7-17H2,1-6H3/t21-,22-,27-/m1/s1	GZIFEOYASATJEH-VHFRWLAGSA-N	True	False	False	False	False	False	False	False	False	False
90	DHB	131-56-6	(HO)2C6H3COC6H5	214.22	OC1=CC=C(C(=O)C2=CC=CC=C2)C(O)=C1	InChI=1S/C13H10O3/c14-10-6-7-11(12(15)8-10)13(16)9-4-2-1-3-5-9/h1-8,14-15H	ZXDDPOHVAMWLBH-UHFFFAOYSA-N	True	False	False	False	False	False	False	False	False	False
91	diAMS	10081-67-1	C30H31N	405.246	CC(C)(C1=CC=CC=C1)C1=CC=C(NC2=CC=C(C=C2)C(C)(C)C2=CC=CC=C2)C=C1	InChI=1S/C30H31N/c1-29(2,23-11-7-5-8-12-23)25-15-19-27(20-16-25)31-28-21-17-26(18-22-28)30(3,4)24-13-9-6-10-14-24/h5-22,31H,1-4H3	UJAWGGOCYUPCPS-UHFFFAOYSA-N	False	True	False	False	False	False	False	False	False	False
92	Dioxybenzone	131-53-3	C14H12O4	244.24	COC1=CC=C(C(=O)C2=C(O)C=CC=C2)C(O)=C1	InChI=1S/C14H12O4/c1-18-9-6-7-11(13(16)8-9)14(17)10-4-2-3-5-12(10)15/h2-8,15-16H,1H3	MEZZCSHVIGVWFI-UHFFFAOYSA-N	True	False	False	False	False	False	False	False	False	False
93	dipotassium malate	585-09-1	C4H4K2O5	210.2	[K+].[K+].OC(CC([O-])=O)C([O-])=O	InChI=1S/C4H6O5.2K/c5-2(4(8)9)1-3(6)7;;/h2,5H,1H2,(H,6,7)(H,8,9);;/q;2*+1/p-2	SVICABYXKQIXBM-UHFFFAOYSA-L	False	False	False	False	False	True	False	False	False	False
94	DM-AD	6267-02-3	C15H15N	209.1	CC1(C2=CC=CC=C2NC3=CC=CC=C31)C	InChI=1S/C15H15N/c1-15(2)11-7-3-5-9-13(11)16-14-10-6-4-8-12(14)15/h3-10,16H,1-2H3	JSEQNGYLWKBMJI-UHFFFAOYSA-N	False	True	False	False	False	False	False	False	False	False
95	DNODPA	101-67-7	C28H43N	393.3	CCCCCCCCC1=CC=C(C=C1)NC2=CC=C(C=C2)CCCCCCCC	InChI=1S/C28H43N/c1-3-5-7-9-11-13-15-25-17-21-27(22-18-25)29-28-23-19-26(20-24-28)16-14-12-10-8-6-4-2/h17-24,29H,3-16H2,1-2H3	QAPVYZRWKDXNDK-UHFFFAOYSA-N	False	True	False	False	False	False	False	False	False	False
96	DNPD	93-46-9	C26H20N2	360.163	C1=CC=C2C=C(C=CC2=C1)NC3=CC=C(C=C3)NC4=CC5=CC=CC=C5C=C4	InChI=1S/C26H20N2/c1-3-7-21-17-25(11-9-19(21)5-1)27-23-13-15-24(16-14-23)28-26-12-10-20-6-2-4-8-22(20)18-26/h1-18,27-28H	VETPHHXZEJAYOB-UHFFFAOYSA-N	False	True	False	False	False	False	False	False	False	False
97	dodecyl gallate/ E312	1166-52-5	C19H30O5	338.4	O=C(OCCCCCCCCCCCC)C1=CC(O)=C(O)C(O)=C1	InChI=1S/C19H30O5/c1-2-3-4-5-6-7-8-9-10-11-12-24-19(23)15-13-16(20)18(22)17(21)14-15/h13-14,20-22H,2-12H2,1H3	RPWFJAMTCNSJKK-UHFFFAOYSA-N	True	False	False	False	False	False	False	True	False	False
98	DPA	122-39-4	C12H11N	169.089	C1=CC=C(C=C1)NC2=CC=CC=C2	InChI=1S/C12H11N/c1-3-7-11(8-4-1)13-12-9-5-2-6-10-12/h1-10,13H	DMBHHRLKUKUOEG-UHFFFAOYSA-N	False	True	False	False	False	False	False	False	False	False
99	DPB	531-91-9	C24H20N2	336.2	C1=CC=C(C=C1)NC2=CC=C(C=C2)C3=CC=C(C=C3)NC4=CC=CC=C4	InChI=1S/C24H20N2/c1-3-7-21(8-4-1)25-23-15-11-19(12-16-23)20-13-17-24(18-14-20)26-22-9-5-2-6-10-22/h1-18,25-26H	FDRNXKXKFNHNCA-UHFFFAOYSA-N	False	True	False	False	False	False	False	False	False	False
100	DPPD	74-31-7	C18H16N2	260.131	N(C1=CC=CC=C1)C1=CC=C(NC2=CC=CC=C2)C=C1	InChI=1S/C18H16N2/c1-3-7-15(8-4-1)19-17-11-13-18(14-12-17)20-16-9-5-2-6-10-16/h1-14,19-20H	UTGQNNCQYDRXCH-UHFFFAOYSA-N	False	True	False	False	False	False	False	False	False	False
101	DtAP	120-95-6	C16H26O	234.198	CCC(C)(C)C1=CC(=C(C=C1)O)C(C)(C)CC	InChI=1S/C16H26O/c1-7-15(3,4)12-9-10-14(17)13(11-12)16(5,6)8-2/h9-11,17H,7-8H2,1-6H3	WMVJWKURWRGJCI-UHFFFAOYSA-N	True	False	False	False	False	False	False	False	False	False
102	DTBSBP	17540-75-9	C18H30O	262.23	CCC(C)C1=CC(=C(O)C(=C1)C(C)(C)C)C(C)(C)C	InChI=1S/C18H30O/c1-9-12(2)13-10-14(17(3,4)5)16(19)15(11-13)18(6,7)8/h10-12,19H,9H2,1-8H3	BFZOTKYPSZSDEV-UHFFFAOYSA-N	True	False	False	False	False	False	False	False	False	False
103	DTODPA	15721-78-5	C28H43N	393.34	CC(C)(C)CC(C)(C)C1=CC=C(C=C1)NC2=CC=C(C=C2)C(C)(C)CC(C)(C)C	InChI=1S/C28H43N/c1-25(2,3)19-27(7,8)21-11-15-23(16-12-21)29-24-17-13-22(14-18-24)28(9,10)20-26(4,5)6/h11-18,29H,19-20H2,1-10H3	GQBHYWDCHSZDQU-UHFFFAOYSA-N	False	True	False	False	False	False	False	False	False	False
104	DTPD	27417-40-9	C20H20N2	288.4	CC1=CC=C(C=C1)NC2=CC=C(C=C2)NC3=CC=CC=C3C	InChI=1S/C20H20N2/c1-15-7-9-17(10-8-15)21-18-11-13-19(14-12-18)22-20-6-4-3-5-16(20)2/h3-14,21-22H,1-2H3	HPGLJHGYYVLNTR-UHFFFAOYSA-N	False	True	False	False	False	False	False	False	False	False
105	Potassium tartrate	921-53-9	C4H4K2O6	226.3	[K+].[K+].O[C@H]([C@@H](O)C([O-])=O)C([O-])=O	InChI=1S/C4H6O6.2K/c5-1(3(7)8)2(6)4(9)10;;/h1-2,5-6H,(H,7,8)(H,9,10);;/q;2*+1/p-2/t1-,2-;;/m1../s1	AVTYONGGKAJVTE-OLXYHTOASA-L	False	False	False	False	False	True	False	False	False	False
106	Potassium sodium tartarate	304-59-6	KNaC4H4O6·4H2O	282.22	[Na+].[K+].O[C@H]([C@@H](O)C([O-])=O)C([O-])=O	InChI=1S/C4H6O6.K.Na/c5-1(3(7)8)2(6)4(9)10;;/h1-2,5-6H,(H,7,8)(H,9,10);;/q;2*+1/p-2/t1-,2-;;/m1../s1	LJCNRYVRMXRIQR-OLXYHTOASA-L	False	False	False	False	False	True	True	False	False	False
107	Potassium adipate	19147-16-1	C6H8K2O4	222.32	[K+].[K+].[O-]C(=O)CCCCC([O-])=O	InChI=1S/C6H10O4.2K/c7-5(8)3-1-2-4-6(9)10;;/h1-4H2,(H,7,8)(H,9,10);;/q;2*+1/p-2	GCHCGDFZHOEXMP-UHFFFAOYSA-L	False	False	False	False	False	False	True	False	False	False
108	ellagic acid	476-66-4	C14H6O8	302.19	O=C1OC2=C(O)C(O)=CC=3C(=O)OC=4C(O)=C(O)C=C1C4C23	InChI=1S/C14H6O8/c15-5-1-3-7-8-4(14(20)22-11(7)9(5)17)2-6(16)10(18)12(8)21-13(3)19/h1-2,15-18H	AFSDNFLWKVMVRB-UHFFFAOYSA-N	True	False	False	False	False	False	False	False	False	False
109	EQ/ AW	91-53-2	C14H19NO	217.147	CCOC1=CC2=C(NC(C)(C)C=C2C)C=C1	InChI=1S/C14H19NO/c1-5-16-11-6-7-13-12(8-11)10(2)9-14(3,4)15-13/h6-9,15H,5H2,1-4H3	DECIPOUIJURFOJ-UHFFFAOYSA-N	False	True	False	False	False	False	False	False	False	False
110	Erythrobic acid	89-65-6	C6H8O6	176.12	[C@H](CO)(O)[C@@]1(C(O)=C(O)C(=O)O1)[H]	InChI=1S/C6H8O6/c7-1-2(8)5-3(9)4(10)6(11)12-5/h2,5,7-10H,1H2/t2-,5-/m1/s1	CIWBSHSKHKDKBQ-DUZGATOHSA-N	False	False	False	False	False	True	False	True	False	False
111	Ethanox 398	118337-09-0	C30H44FO2P	486.6	CC1C2=CC(=CC(=C2OP(F)OC2=C(C=C(C=C12)C(C)(C)C)C(C)(C)C)C(C)(C)C)C(C)(C)C	InChI=1S/C30H44FO2P/c1-18-21-14-19(27(2,3)4)16-23(29(8,9)10)25(21)32-34(31)33-26-22(18)15-20(28(5,6)7)17-24(26)30(11,12)13/h14-18H,1-13H3	MYMKXVFDVQUQLG-UHFFFAOYSA-N	False	False	True	False	False	False	False	False	False	False
112	etidronic acid	2809-21-4	C2H8O7P2	206.03	C(P(=O)(O)O)(P(=O)(O)O)(C)O	InChI=1S/C2H8O7P2/c1-2(3,10(4,5)6)11(7,8)9/h3H,1H3,(H2,4,5,6)(H2,7,8,9)	DBVJJBKOTRCVKF-UHFFFAOYSA-N	False	False	True	False	False	True	False	False	False	False
113	euxanthone	529-61-3	C13H8O4	228.2	O=C1C2=CC(O)=CC=C2OC=3C=CC=C(O)C13	InChI=1S/C13H8O4/c14-7-4-5-10-8(6-7)13(16)12-9(15)2-1-3-11(12)17-10/h1-6,14-15H	KDXFPEKLLFWHMN-UHFFFAOYSA-N	True	False	False	False	False	False	False	False	False	False
114	Fenozan	20170-32-5	C17H26O3	278.4	O=C(O)CCC=1C=C(C(O)=C(C1)C(C)(C)C)C(C)(C)C	InChI=1S/C17H26O3/c1-16(2,3)12-9-11(7-8-14(18)19)10-13(15(12)20)17(4,5)6/h9-10,20H,7-8H2,1-6H3,(H,18,19)	WPMYUUITDBHVQZ-UHFFFAOYSA-N	True	False	False	False	False	False	True	False	False	False
115	gallic acid	149-91-7	C7H6O5	170.12	C(O)(=O)C1=CC(O)=C(O)C(O)=C1	InChI=1S/C7H6O5/c8-4-1-3(7(11)12)2-5(9)6(4)10/h1-2,8-10H,(H,11,12)	LNTHITQWFMADLM-UHFFFAOYSA-N	True	False	False	False	False	False	True	False	False	False
116	gamma-Carotene	472-93-5	C40H56	536.9	CC1=C(C(CCC1)(C)C)C=CC(=CC=CC(=CC=CC=C(C)C=CC=C(C)C=CC=C(C)CCC=C(C)C)C)C	InChI=1S/C40H56/c1-32(2)18-13-21-35(5)24-15-26-36(6)25-14-22-33(3)19-11-12-20-34(4)23-16-27-37(7)29-30-39-38(8)28-17-31-40(39,9)10/h11-12,14-16,18-20,22-27,29-30H,13,17,21,28,31H2,1-10H3	HRQKOYFGHJYEFS-UHFFFAOYSA-N	False	False	False	False	False	False	False	False	False	True
117	gamma-tocopherol	54-28-4	C28H48O2	416.68	CC1=C(C=C2CCC(OC2=C1C)(C)CCCC(C)CCCC(C)CCCC(C)C)O	InChI=1S/C28H48O2/c1-20(2)11-8-12-21(3)13-9-14-22(4)15-10-17-28(7)18-16-25-19-26(29)23(5)24(6)27(25)30-28/h19-22,29H,8-18H2,1-7H3	QUEDXNHFTDJVIY-UHFFFAOYSA-N	True	False	False	False	False	False	False	False	False	False
118	genistein	446-72-0	C15H10O5	270.24	O=C1C(=COC=2C=C(O)C=C(O)C12)C=3C=CC(O)=CC3	InChI=1S/C15H10O5/c16-9-3-1-8(2-4-9)11-7-20-13-6-10(17)5-12(18)14(13)15(11)19/h1-7,16-18H	TZBJGXHYKVUXJN-UHFFFAOYSA-N	True	False	False	False	False	False	False	False	False	False
119	good-rite 3125	147-47-7	C12H15N	173.25	CC1=CC(NC2=CC=CC=C12)(C)C	InChI=1S/C12H15N/c1-9-8-12(2,3)13-11-7-5-4-6-10(9)11/h4-8,13H,1-3H3	ZNRLMGFXSPUZNR-UHFFFAOYSA-N	False	True	False	False	False	False	False	False	False	False
121	Idebenone	58186-27-9	C19H30O5	338.4	CC1=C(C(=O)C(=C(C1=O)OC)OC)CCCCCCCCCCO	InChI=1S/C19H30O5/c1-14-15(12-10-8-6-4-5-7-9-11-13-20)17(22)19(24-3)18(23-2)16(14)21/h20H,4-13H2,1-3H3	JGPMMRGNQUBGND-UHFFFAOYSA-N	False	False	False	True	False	True	False	False	False	False
122	IONOX-100	88-26-6	C15H24O2	236.178	CC(C)(C)C1=CC(CO)=CC(=C1O)C(C)(C)C	InChI=1S/C15H24O2/c1-14(2,3)11-7-10(9-16)8-12(13(11)17)15(4,5)6/h7-8,16-17H,9H2,1-6H3	HNURKXXMYARGAY-UHFFFAOYSA-N	True	False	False	False	False	True	False	False	False	False
123	IPPD	101-72-4	C15H18N2	226.147	CC(C)NC1=CC=C(NC2=CC=CC=C2)C=C1	InChI=1S/C15H18N2/c1-12(2)16-14-8-10-15(11-9-14)17-13-6-4-3-5-7-13/h3-12,16-17H,1-2H3	OUBMGJOQLXMSNT-UHFFFAOYSA-N	False	True	False	False	False	False	False	False	False	False
124	IPPD-quinoine	68054-73-9	C15H16N2O2	256.12	O=C1C=C(NC(C)C)C(=O)C=C1NC=2C=CC=CC2	InChI=1S/C15H16N2O2/c1-10(2)16-12-8-15(19)13(9-14(12)18)17-11-6-4-3-5-7-11/h3-10,16-17H,1-2H3	ZQAFKGDWLSVTRI-UHFFFAOYSA-N	False	True	False	True	False	False	False	False	False	False
125	Irgafos 38	145650-60-8	C32H51O3P	514.7	CCOP(OC1=C(C=C(C=C1C)C(C)(C)C)C(C)(C)C)OC1=C(C=C(C=C1C)C(C)(C)C)C(C)(C)C	InChI=1S/C32H51O3P/c1-16-33-36(34-27-21(2)17-23(29(4,5)6)19-25(27)31(10,11)12)35-28-22(3)18-24(30(7,8)9)20-26(28)32(13,14)15/h17-20H,16H2,1-15H3	ZEFSGHVBJCEKAZ-UHFFFAOYSA-N	False	False	True	False	False	False	False	False	False	False
126	Irganox 1222	976-56-7	C19H33O4P	356.4	CCOP(=O)(CC1=CC(=C(O)C(=C1)C(C)(C)C)C(C)(C)C)OCC	InChI=1S/C19H33O4P/c1-9-22-24(21,23-10-2)13-14-11-15(18(3,4)5)17(20)16(12-14)19(6,7)8/h11-12,20H,9-10,13H2,1-8H3	GJDRKHHGPHLVNI-UHFFFAOYSA-N	True	False	True	False	False	False	False	False	False	False
127	Irganox 1425	65140-91-2	C34H56CaO8P2	694.83	[Ca++].CCOP([O-])(=O)CC1=CC(=C(O)C(=C1)C(C)(C)C)C(C)(C)C.CCOP([O-])(=O)CC1=CC(=C(O)C(=C1)C(C)(C)C)C(C)(C)C	InChI=1S/2C17H29O4P.Ca/c2*1-8-21-22(19,20)11-12-9-13(16(2,3)4)15(18)14(10-12)17(5,6)7;/h2*9-10,18H,8,11H2,1-7H3,(H,19,20);/q;;+2/p-2	SJEZDMHBMZPMME-UHFFFAOYSA-L	True	False	True	False	False	False	False	False	False	False
128	Irganox 259	35074-77-2	C40H62O6	638.92	CC(C)(C)C1=CC(=CC(=C1O)C(C)(C)C)CCC(=O)OCCCCCCOC(=O)CCC2=CC(=C(C(=C2)C(C)(C)C)O)C(C)(C)C	InChI=1S/C40H62O6/c1-37(2,3)29-23-27(24-30(35(29)43)38(4,5)6)17-19-33(41)45-21-15-13-14-16-22-46-34(42)20-18-28-25-31(39(7,8)9)36(44)32(26-28)40(10,11)12/h23-26,43-44H,13-22H2,1-12H3	ZVVFVKJZNVSANF-UHFFFAOYSA-N	True	False	False	False	False	False	False	True	False	False
129	Irganox 3052	61167-58-6	C26H34O3	394.5	CC1=CC(=C(O)C(CC2=C(OC(=O)C=C)C(=CC(C)=C2)C(C)(C)C)=C1)C(C)(C)C	InChI=1S/C26H34O3/c1-10-22(27)29-24-19(12-17(3)14-21(24)26(7,8)9)15-18-11-16(2)13-20(23(18)28)25(4,5)6/h10-14,28H,1,15H2,2-9H3	IORUEKDKNHHQAL-UHFFFAOYSA-N	True	False	False	False	False	False	False	True	False	False
130	Irganox 565	991-84-4	C33H56N4OS2	589	CCCCCCCCSC1=NC(=NC(=N1)NC2=CC(=C(C(=C2)C(C)(C)C)O)C(C)(C)C)SCCCCCCCC	InChI=1S/C33H56N4OS2/c1-9-11-13-15-17-19-21-39-30-35-29(36-31(37-30)40-22-20-18-16-14-12-10-2)34-25-23-26(32(3,4)5)28(38)27(24-25)33(6,7)8/h23-24,38H,9-22H2,1-8H3,(H,34,35,36,37)	QRLSTWVLSWCGBT-UHFFFAOYSA-N	True	True	False	False	False	False	False	False	True	False
132	Irganox PS 800	123-28-4	C30H58O4S	514.8	CCCCCCCCCCCCOC(=O)CCSCCC(=O)OCCCCCCCCCCCC	InChI=1S/C30H58O4S/c1-3-5-7-9-11-13-15-17-19-21-25-33-29(31)23-27-35-28-24-30(32)34-26-22-20-18-16-14-12-10-8-6-4-2/h3-28H2,1-2H3	GHKOFFNLGXMVNJ-UHFFFAOYSA-N	False	False	False	False	False	False	False	True	True	False
133	Irganox PS 802	693-36-7	C42H82O4S	683.16	CCCCCCCCCCCCCCCCCCOC(=O)CCSCCC(=O)OCCCCCCCCCCCCCCCCCC	InChI=1S/C42H82O4S/c1-3-5-7-9-11-13-15-17-19-21-23-25-27-29-31-33-37-45-41(43)35-39-47-40-36-42(44)46-38-34-32-30-28-26-24-22-20-18-16-14-12-10-8-6-4-2/h3-40H2,1-2H3	PWWSSIYVTQUJQQ-UHFFFAOYSA-N	False	False	False	False	False	False	False	True	True	False
134	isoliquiritigenin	961-29-5	C15H12O4	256.25	C(/C=C/C1=CC=C(O)C=C1)(=O)C2=C(O)C=C(O)C=C2	InChI=1S/C15H12O4/c16-11-4-1-10(2-5-11)3-8-14(18)13-7-6-12(17)9-15(13)19/h1-9,16-17,19H/b8-3+	DXDRHHKMWQZJHT-FPYGCLRLSA-N	True	False	False	False	False	False	False	False	False	False
135	kaempferol	520-18-3	C15H10O6	286.24	O=C1C(O)=C(OC=2C=C(O)C=C(O)C12)C=3C=CC(O)=CC3	InChI=1S/C15H10O6/c16-8-3-1-7(2-4-8)15-14(20)13(19)12-10(18)5-9(17)6-11(12)21-15/h1-6,16-18,20H	IYRMWMYZSQPJKC-UHFFFAOYSA-N	True	False	False	False	False	False	False	False	False	False
137	lipoic acid	1200-22-2	C8H14O2S2	206.3	C(CCCC(O)=O)[C@@H]1CCSS1	InChI=1S/C8H14O2S2/c9-8(10)4-2-1-3-7-5-6-11-12-7/h7H,1-6H2,(H,9,10)/t7-/m1/s1	AGBQKNBQESQNJD-SSDOTTSWSA-N	False	False	False	False	False	False	True	False	True	False
138	luteoforol	13392-26-2	C15H14O6	290.27	C1C(C2=C(C=C(C=C2OC1C3=CC(=C(C=C3)O)O)O)O)O	InChI=1S/C15H14O6/c16-8-4-11(19)15-12(20)6-13(21-14(15)5-8)7-1-2-9(17)10(18)3-7/h1-5,12-13,16-20H,6H2	FSYDWKPCKNCRDI-UHFFFAOYSA-N	True	False	False	False	False	True	False	False	False	False
139	melatonin	73-31-4	C13H16N2O2	232.28	CC(=O)NCCC1=CNC2=C1C=C(C=C2)OC	InChI=1S/C13H16N2O2/c1-9(16)14-6-5-10-8-15-13-4-3-11(17-2)7-12(10)13/h3-4,7-8,15H,5-6H2,1-2H3,(H,14,16)	DRLFMBDRBRZALE-UHFFFAOYSA-N	False	False	False	False	False	False	False	False	False	True
140	methionine	59-51-8	C5H11NO2S	149.21	O=C(O)C(N)CCSC	InChI=1S/C5H11NO2S/c1-9-3-2-4(6)5(7)8/h4H,2-3,6H2,1H3,(H,7,8)	FFEARJCKVFRZRR-UHFFFAOYSA-N	False	False	False	False	False	False	True	False	True	False
141	monomagnesium phosphates	13092-66-5	H4MgO8P2	218.27	[Mg++].OP(O)([O-])=O.OP(O)([O-])=O	InChI=1S/Mg.2H3O4P/c;2*1-5(2,3)4/h;2*(H3,1,2,3,4)/q+2;;/p-2	QQFLQYOOQVLGTQ-UHFFFAOYSA-L	False	False	True	False	False	False	False	False	False	False
142	monosodium phosphate	7558-80-7	NaH2PO4	119.98	[Na+].OP(O)([O-])=O	InChI=1S/Na.H3O4P/c;1-5(2,3)4/h;(H3,1,2,3,4)/q+1;/p-1	AJPJDKMHJJGVTQ-UHFFFAOYSA-M	False	False	True	False	False	False	False	False	False	False
143	NAC	40283-51-0	C7H16N2O3S2	240.3	O=S(=O)(O)SCC(=N)NCCC(C)C	InChI=1S/C7H16N2O3S2/c1-6(2)3-4-9-7(8)5-13-14(10,11)12/h6H,3-5H2,1-2H3,(H2,8,9)(H,10,11,12)	JSSDFKSULXLETE-UHFFFAOYSA-N	False	False	False	False	False	False	False	False	True	False
144	naringenin	480-41-1	C15H12O5	272.25	O=C1C=2C(O[C@@H](C1)C3=CC=C(O)C=C3)=CC(O)=CC2O	InChI=1S/C15H12O5/c16-9-3-1-8(2-4-9)13-7-12(19)15-11(18)5-10(17)6-14(15)20-13/h1-6,13,16-18H,7H2/t13-/m0/s1	FTVWIRXFELQLPI-ZDUSSCGKSA-N	True	False	False	False	False	False	False	False	False	False
145	NDGA	500-38-9	C18H22O4	302.152	CC(CC1=CC(=C(C=C1)O)O)C(C)CC2=CC(=C(C=C2)O)O	InChI=1S/C18H22O4/c1-11(7-13-3-5-15(19)17(21)9-13)12(2)8-14-4-6-16(20)18(22)10-14/h3-6,9-12,19-22H,7-8H2,1-2H3	HCZKYJDFEPMADG-UHFFFAOYSA-N	True	False	False	False	False	False	False	False	False	False
146	niacinamide	98-92-0	C6H6N2O	122.12	NC(=O)C1=CN=CC=C1	InChI=1S/C6H6N2O/c7-6(9)5-2-1-3-8-4-5/h1-4H,(H2,7,9)	DFPAKSUCGFBDDF-UHFFFAOYSA-N	False	False	False	False	False	False	False	False	False	True
147	octyl gallate	1034-01-1	C15H22O5	282.33	CCCCCCCCOC(=O)C1=CC(=C(C(=C1)O)O)O	InChI=1S/C15H22O5/c1-2-3-4-5-6-7-8-20-15(19)11-9-12(16)14(18)13(17)10-11/h9-10,16-18H,2-8H2,1H3	NRPKURNSADTHLJ-UHFFFAOYSA-N	True	False	False	False	False	False	False	True	False	False
148	ODPA	4496-45-1	C20H27N	281.44	CC(C)(C)CC(C)(C)C1=CC=C(C=C1)NC2=CC=CC=C2	InChI=1S/C20H27N/c1-19(2,3)15-20(4,5)16-11-13-18(14-12-16)21-17-9-7-6-8-10-17/h6-14,21H,15H2,1-5H3	OSFOTMWFXQGWKZ-UHFFFAOYSA-N	False	True	False	False	False	False	False	False	False	False
149	OPP	92-69-3	C12H10O	170.073	OC1=CC=C(C=C1)C1=CC=CC=C1	InChI=1S/C12H10O/c13-12-8-6-11(7-9-12)10-4-2-1-3-5-10/h1-9,13H	YXVFYQXJAXKLAK-UHFFFAOYSA-N	True	False	False	False	False	False	False	False	False	False
150	PANA	90-30-2	C16H13N	219.105	N(C1=CC=CC=C1)C1=CC=CC2=CC=CC=C12	InChI=1S/C16H13N/c1-2-9-14(10-3-1)17-16-12-6-8-13-7-4-5-11-15(13)16/h1-12,17H	XQVWYOYUZDUNRW-UHFFFAOYSA-N	False	True	False	False	False	False	False	False	False	False
151	PBNA	135-88-6	C16H13N	219.105	C1=CC=C(C=C1)NC2=CC3=CC=CC=C3C=C2	InChI=1S/C16H13N/c1-2-8-15(9-3-1)17-16-11-10-13-6-4-5-7-14(13)12-16/h1-12,17H	KEQFTVQCIQJIQW-UHFFFAOYSA-N	False	True	False	False	False	False	False	False	False	False
152	PEG	57-55-6	C3H8O2	76.09	CC(O)CO	InChI=1S/C3H8O2/c1-3(5)2-4/h3-5H,2H2,1H3	DNIAPMSPPWPWGF-UHFFFAOYSA-N	False	False	False	False	False	True	False	False	False	False
153	pentoxifylline	6493-05-6	C13H18N4O3	278.31	CC(=O)CCCCN1C(=O)C2=C(N=CN2C)N(C1=O)C	InChI=1S/C13H18N4O3/c1-9(18)6-4-5-7-17-12(19)10-11(14-8-15(10)2)16(3)13(17)20/h8H,4-7H2,1-3H3	BYPFEZZEUUWMEJ-UHFFFAOYSA-N	False	False	False	False	False	False	False	False	False	True
154	PEPQ	38613-77-3	C68H92O4P2	1034.7	CC(C)(C)C1=CC(=C(C=C1)OP(C2=CC=C(C=C2)C3=CC=C(C=C3)P(OC4=C(C=C(C=C4)C(C)(C)C)C(C)(C)C)OC5=C(C=C(C=C5)C(C)(C)C)C(C)(C)C)OC6=C(C=C(C=C6)C(C)(C)C)C(C)(C)C)C(C)(C)C	InChI=1S/C68H92O4P2/c1-61(2,3)47-29-37-57(53(41-47)65(13,14)15)69-73(70-58-38-30-48(62(4,5)6)42-54(58)66(16,17)18)51-33-25-45(26-34-51)46-27-35-52(36-28-46)74(71-59-39-31-49(63(7,8)9)43-55(59)67(19,20)21)72-60-40-32-50(64(10,11)12)44-56(60)68(22,23)24/h25-44H,1-24H3	BEIOEBMXPVYLRY-UHFFFAOYSA-N	False	False	True	False	False	False	False	False	False	False
155	phosphoric acid	7664-38-2	H3PO4	98	O=P(O)(O)O	InChI=1S/H3O4P/c1-5(2,3)4/h(H3,1,2,3,4)	NBIIXXVUZAFLBC-UHFFFAOYSA-N	False	False	True	False	False	False	False	False	False	False
156	ponoresinol	487-36-5	C20H22O6	358.4	[H][C@]12CO[C@H](C3=CC(OC)=C(O)C=C3)[C@@]1([H])CO[C@@H]2C1=CC(OC)=C(O)C=C1	InChI=1S/C20H22O6/c1-23-17-7-11(3-5-15(17)21)19-13-9-26-20(14(13)10-25-19)12-4-6-16(22)18(8-12)24-2/h3-8,13-14,19-22H,9-10H2,1-2H3/t13-,14-,19+,20+/m0/s1	HGXBRUKMWQGOIE-AFHBHXEDSA-N	True	False	False	False	False	False	False	False	False	False
157	potassium citrates	866-84-2	K3C6H5O7	306.4	C(C(=O)[O-])C(CC(=O)[O-])(C(=O)[O-])O.[K+].[K+].[K+]	InChI=1S/C6H8O7.3K/c7-3(8)1-6(13,5(11)12)2-4(9)10;;;/h13H,1-2H2,(H,7,8)(H,9,10)(H,11,12);;;/q;3*+1/p-3	QEEAPRPFLLJWCF-UHFFFAOYSA-K	False	False	False	False	False	True	False	False	False	False
158	potassium dihydrogen phosphates	7778-77-0	KH2PO4	136	[K+].OP(O)([O-])=O	InChI=1S/K.H3O4P/c;1-5(2,3)4/h;(H3,1,2,3,4)/q+1;/p-1	GNSKLFRGEWLPPA-UHFFFAOYSA-M	False	False	True	False	False	False	False	False	False	False
159	potassium lactate	996-31-6	C3H5KO3	128.2	[K+].CC(O)C([O-])=O	InChI=1S/C3H6O3.K/c1-2(4)3(5)6;/h2,4H,1H3,(H,5,6);/q;+1/p-1	PHZLMBHDXVLRIX-UHFFFAOYSA-M	False	False	False	False	False	True	False	False	False	False
160	probucol	23288-49-5	C31H48O2S2	516.8	CC(C)(C)C1=CC(=CC(=C1O)C(C)(C)C)SC(C)(C)SC2=CC(=C(C(=C2)C(C)(C)C)O)C(C)(C)C	InChI=1S/C31H48O2S2/c1-27(2,3)21-15-19(16-22(25(21)32)28(4,5)6)34-31(13,14)35-20-17-23(29(7,8)9)26(33)24(18-20)30(10,11)12/h15-18,32-33H,1-14H3	FYPMFJGVHOHGLL-UHFFFAOYSA-N	True	False	False	False	False	False	False	False	True	False
161	propyl gallate	121-79-9	C10H12O5	212.068	CCCOC(=O)C1=CC(O)=C(O)C(O)=C1	InChI=1S/C10H12O5/c1-2-3-15-10(14)6-4-7(11)9(13)8(12)5-6/h4-5,11-13H,2-3H2,1H3	ZTHYODDOHIVTJV-UHFFFAOYSA-N	True	False	False	False	False	False	False	True	False	False
163	resveratrol	501-36-0	C14H12O3	228.24	OC1=CC=C(C=C1)C=CC=2C=C(O)C=C(O)C2	InChI=1S/C14H12O3/c15-12-5-3-10(4-6-12)1-2-11-7-13(16)9-14(17)8-11/h1-9,15-17H	LUKBXSAWLPMMSZ-UHFFFAOYSA-N	True	False	False	False	False	False	False	False	False	False
164	retinol	68-26-8	C20H30O	286.5	C\C(=C/CO)\C=C\C=C(/C)\C=C\C1=C(C)CCCC1(C)C	InChI=1S/C20H30O/c1-16(8-6-9-17(2)13-15-21)11-12-19-18(3)10-7-14-20(19,4)5/h6,8-9,11-13,21H,7,10,14-15H2,1-5H3/b9-6+,12-11+,16-8+,17-13+	FPIPGXGPPPQFEQ-OVSJKPMPSA-N	False	False	False	False	False	True	False	False	False	False
165	selenious acid	7783-00-8	H2SeO3	128.99	O=[Se](O)O	InChI=1S/H2O3Se/c1-4(2)3/h(H2,1,2,3)	MCAHWIHFGHIESP-UHFFFAOYSA-N	False	False	False	False	False	False	False	False	False	True
166	silibinin	22888-70-6	C25H22O10	482.4	C(O)[C@@H]1[C@H](OC=2C(O1)=CC=C(C2)[C@H]3OC=4C(C(=O)[C@@H]3O)=C(O)C=C(O)C4)C5=CC(OC)=C(O)C=C5	InChI=1S/C25H22O10/c1-32-17-6-11(2-4-14(17)28)24-20(10-26)33-16-5-3-12(7-18(16)34-24)25-23(31)22(30)21-15(29)8-13(27)9-19(21)35-25/h2-9,20,23-29,31H,10H2,1H3/t20-,23+,24-,25-/m1/s1	SEBFKMXJBCUCAI-HKTJVKLFSA-N	True	False	False	False	False	True	False	False	False	False
167	sodium adipate	7486-38-6	C6H8Na2O4	190.1	[Na+].[Na+].[O-]C(=O)CCCCC([O-])=O	InChI=1S/C6H10O4.2Na/c7-5(8)3-1-2-4-6(9)10;;/h1-4H2,(H,7,8)(H,9,10);;/q;2*+1/p-2	KYKFCSHPTAVNJD-UHFFFAOYSA-L	False	False	False	False	False	False	False	False	False	True
168	Sodium ascorbate	134-03-2	C6H7NaO6	198.1	[Na+].[H][C@@]1(OC(=O)C(O)=C1[O-])[C@@H](O)CO	InChI=1S/C6H8O6.Na/c7-1-2(8)5-3(9)4(10)6(11)12-5;/h2,5,7-10H,1H2;/q;+1/p-1/t2-,5+;/m0./s1	PPASLZSBLFJQEF-RXSVEWSESA-M	False	False	False	False	False	True	False	True	False	False
169	sodium citrates	68-04-2	C6H5Na3O7	258.07	[Na+].[Na+].[Na+].OC(CC([O-])=O)(CC([O-])=O)C([O-])=O	InChI=1S/C6H8O7.3Na/c7-3(8)1-6(13,5(11)12)2-4(9)10;;;/h13H,1-2H2,(H,7,8)(H,9,10)(H,11,12);;;/q;3*+1/p-3	HRXKRNGNAMMEHJ-UHFFFAOYSA-K	False	False	False	False	False	True	True	False	False	False
170	Sodium erythorbate	6381-77-7	C6H7NaO6	198.11	[Na+].[H][C@@]1(OC(=O)C(O)=C1[O-])[C@H](O)CO	InChI=1S/C6H8O6.Na/c7-1-2(8)5-3(9)4(10)6(11)12-5;/h2,5,7-10H,1H2;/q;+1/p-1/t2-,5-;/m1./s1	PPASLZSBLFJQEF-RKJRWTFHSA-M	False	False	False	False	False	True	False	True	False	False
171	sodium lactate	72-17-3	NaC3H5O3	112.06	[Na+].CC(O)C([O-])=O	InChI=1S/C3H6O3.Na/c1-2(4)3(5)6;/h2,4H,1H3,(H,5,6);/q;+1/p-1	NGSFWBMYFKHRBD-UHFFFAOYSA-M	False	False	False	False	False	True	True	False	False	False
172	sodium malates	676-46-0	C4H4Na2O5	178	[Na+].[Na+].OC(CC([O-])=O)C([O-])=O	InChI=1S/C4H6O5.2Na/c5-2(4(8)9)1-3(6)7;;/h2,5H,1H2,(H,6,7)(H,8,9);;/q;2*+1/p-2	WPUMTJGUQUYPIV-UHFFFAOYSA-L	False	False	False	False	False	True	False	False	False	False
173	sodium tartrates	868-18-8	C4H4Na2O6	194	C(C(C(=O)[O-])O)(C(=O)[O-])O.[Na+].[Na+]	InChI=1S/C4H6O6.2Na/c5-1(3(7)8)2(6)4(9)10;;/h1-2,5-6H,(H,7,8)(H,9,10);;/q;2*+1/p-2	HELHAJAZNSDZJO-UHFFFAOYSA-L	False	False	False	False	False	True	True	False	False	False
174	Songsorb 1000	2440-22-4	C13H11N3O	225.25	CC1=CC(N2N=C3C=CC=CC3=N2)=C(O)C=C1	InChI=1S/C13H11N3O/c1-9-6-7-13(17)12(8-9)16-14-10-4-2-3-5-11(10)15-16/h2-8,17H,1H3	MCPKSFINULVDNX-UHFFFAOYSA-N	True	False	False	False	False	False	False	False	False	False
176	tartaric acid	133-37-9	C4H6O6	150	[C@H]([C@@H](C(O)=O)O)(C(O)=O)O	InChI=1S/C4H6O6/c5-1(3(7)8)2(6)4(9)10/h1-2,5-6H,(H,7,8)(H,9,10)/t1-,2-/m0/s1	FEWJPZIEWOKRBE-LWMBPPNESA-N	False	False	False	False	False	True	True	False	False	False
177	taxifolin	480-18-2	C15H12O7	304.25	O=C1C=2C(O[C@@H]([C@H]1O)C3=CC(O)=C(O)C=C3)=CC(O)=CC2O	InChI=1S/C15H12O7/c16-7-4-10(19)12-11(5-7)22-15(14(21)13(12)20)6-1-2-8(17)9(18)3-6/h1-5,14-19,21H/t14-,15+/m0/s1	CXQWRCVTCMQVQX-LSDHHAIUSA-N	True	False	False	False	False	True	False	False	False	False
178	TBHQ	1948-33-0	C10H14O2	166.099	CC(C)(C)C1=CC(O)=CC=C1O	InChI=1S/C10H14O2/c1-10(2,3)8-6-7(11)4-5-9(8)12/h4-6,11-12H,1-3H3	BGNXCDMCOKJUMV-UHFFFAOYSA-N	True	False	False	False	False	False	False	False	False	False
179	TCEP	115-96-8	C6H12Cl3O4P	283.954	ClCCOP(=O)(OCCCl)OCCCl	InChI=1S/C6H12Cl3O4P/c7-1-4-11-14(10,12-5-2-8)13-6-3-9/h1-6H2	HQUQLFOMPYWACS-UHFFFAOYSA-N	False	False	True	False	False	False	False	False	False	False
180	TCEPi	140-08-9	C6H12Cl3O3P	268	C(CCl)OP(OCCCl)OCCCl	InChI=1S/C6H12Cl3O3P/c7-1-4-10-13(11-5-2-8)12-6-3-9/h1-6H2	LUVCTYHBTXSAMX-UHFFFAOYSA-N	False	False	True	False	False	False	False	False	False	False
181	TEHPi	301-13-3	C24H51O3P	418.4	CCCCC(CC)COP(OCC(CC)CCCC)OCC(CC)CCCC	InChI=1S/C24H51O3P/c1-7-13-16-22(10-4)19-25-28(26-20-23(11-5)17-14-8-2)27-21-24(12-6)18-15-9-3/h22-24H,7-21H2,1-6H3	ILLOBGFGKYTZRO-UHFFFAOYSA-N	False	False	True	False	False	False	False	False	False	False
182	TEPi	122-52-1	C6H15O3P	166.1	CCOP(OCC)OCC	InChI=1S/C6H15O3P/c1-4-7-10(8-5-2)9-6-3/h4-6H2,1-3H3	BDZBKCUKTQZUTL-UHFFFAOYSA-N	False	False	True	False	False	False	False	False	False	False
183	THBP	1421-63-2	C10H12O4	196.074	O=C(C1=CC(O)=C(O)C=C1O)CCC	InChI=1S/C10H12O4/c1-2-3-7(11)6-4-9(13)10(14)5-8(6)12/h4-5,12-14H,2-3H2,1H3	SRUQARLMFOLRDN-UHFFFAOYSA-N	True	False	False	False	False	False	False	False	False	False
184	THPi	6095-42-7	C18H39O3P	334.3	O(P(OCCCCCC)OCCCCCC)CCCCCC	InChI=1S/C18H39O3P/c1-4-7-10-13-16-19-22(20-17-14-11-8-5-2)21-18-15-12-9-6-3/h4-18H2,1-3H3	DSKYTPNZLCVELA-UHFFFAOYSA-N	False	False	True	False	False	False	False	False	False	False
185	TiDePi	25448-25-3	C30H63O3P	502.5	CC(C)CCCCCCCOP(OCCCCCCCC(C)C)OCCCCCCCC(C)C	InChI=1S/C30H63O3P/c1-28(2)22-16-10-7-13-19-25-31-34(32-26-20-14-8-11-17-23-29(3)4)33-27-21-15-9-12-18-24-30(5)6/h28-30H,7-27H2,1-6H3	QEDNBHNWMHJNAB-UHFFFAOYSA-N	False	False	True	False	False	False	False	False	False	False
186	Tinuvin 213	52829-07-9	C28H52N2O4	480.72	CC1(C)CC(CC(C)(C)N1)OC(=O)CCCCCCCCC(=O)OC1CC(C)(C)NC(C)(C)C1	InChI=1S/C28H52N2O4/c1-25(2)17-21(18-26(3,4)29-25)33-23(31)15-13-11-9-10-12-14-16-24(32)34-22-19-27(5,6)30-28(7,8)20-22/h21-22,29-30H,9-20H2,1-8H3	XITRBUPOXXBIJN-UHFFFAOYSA-N	False	False	False	False	False	False	False	True	False	False
187	Tinuvin 234	70321-86-7	C30H29N3O	447.57	CC(C)(C1=CC=CC=C1)C2=CC(=C(C(=C2)N3N=C4C=CC=CC4=N3)O)C(C)(C)C5=CC=CC=C5	InChI=1S/C30H29N3O/c1-29(2,21-13-7-5-8-14-21)23-19-24(30(3,4)22-15-9-6-10-16-22)28(34)27(20-23)33-31-25-17-11-12-18-26(25)32-33/h5-20,34H,1-4H3	OLFNXLXEGXRUOI-UHFFFAOYSA-N	True	False	False	False	False	False	False	False	False	False
188	Tinuvin 840	84268-08-6	C25H33N3O3	423.5	CC(C)(C)C1=CC(CCC(=O)OCCCCCCOC(=O)CCC2=CC(N3N=C4C=CC=CC4=N3)=C(O)C(=C2)C(C)(C)C)=CC(N2N=C3C=CC=CC3=N2)=C1O	InChI=1S/C44H52N6O6/c1-43(2,3)31-25-29(27-37(41(31)53)49-45-33-15-9-10-16-34(33)46-49)19-21-39(51)55-23-13-7-8-14-24-56-40(52)22-20-30-26-32(44(4,5)6)42(54)38(28-30)50-47-35-17-11-12-18-36(35)48-50/h9-12,15-18,25-28,53-54H,7-8,13-14,19-24H2,1-6H3	YCXWBQABHUXAAO-UHFFFAOYSA-N	True	False	False	False	False	False	False	True	False	False
189	TMPPi	620-42- 8	C21H21O3P	352.1	CC1=CC=C(C=C1)OP(OC2=CC=C(C=C2)C)OC3=CC=C(C=C3)C	InChI=1S/C21H21O3P/c1-16-4-10-19(11-5-16)22-25(23-20-12-6-17(2)7-13-20)24-21-14-8-18(3)9-15-21/h4-15H,1-3H3	FEVFLQDDNUQKRY-UHFFFAOYSA-N	False	False	True	False	False	False	False	False	False	False
190	TNBPi	102-85-2	C12H27O3P	250.2	CCCCOP(OCCCC)OCCCC	InChI=1S/C12H27O3P/c1-4-7-10-13-16(14-11-8-5-2)15-12-9-6-3/h4-12H2,1-3H3	XTTGYFREQJCEML-UHFFFAOYSA-N	False	False	True	False	False	False	False	False	False	False
191	TNPPi	3050-88-2	C45H69O3P	688.5	CCCCCCCCCC1=CC=C(C=C1)OP(OC2=CC=C(C=C2)CCCCCCCCC)OC3=CC=C(C=C3)CCCCCCCCC	InChI=1S/C45H69O3P/c1-4-7-10-13-16-19-22-25-40-28-34-43(35-29-40)46-49(47-44-36-30-41(31-37-44)26-23-20-17-14-11-8-5-2)48-45-38-32-42(33-39-45)27-24-21-18-15-12-9-6-3/h28-39H,4-27H2,1-3H3	MGMXGCZJYUCMGY-UHFFFAOYSA-N	False	False	True	False	False	False	False	False	False	False
193	TPHP	115-86-6	C18H15O4P	326.071	O=P(OC1=CC=CC=C1)(OC1=CC=CC=C1)OC1=CC=CC=C1	InChI=1S/C18H15O4P/c19-23(20-16-10-4-1-5-11-16,21-17-12-6-2-7-13-17)22-18-14-8-3-9-15-18/h1-15H	XZZNDPSIHUTMOC-UHFFFAOYSA-N	False	False	True	False	False	False	False	False	False	False
194	TPHPi	101-02-0	C18H15O3P	310.076	O(P(OC1=CC=CC=C1)OC1=CC=CC=C1)C1=CC=CC=C1	InChI=1S/C18H15O3P/c1-4-10-16(11-5-1)19-22(20-17-12-6-2-7-13-17)21-18-14-8-3-9-15-18/h1-15H	HVLLSGMXQDNUAL-UHFFFAOYSA-N	False	False	True	False	False	False	False	False	False	False
195	TPPi	116-17-6	C9H21O3P	208.1	CC(C)OP(OC(C)C)OC(C)C	InChI=1S/C9H21O3P/c1-7(2)10-13(11-8(3)4)12-9(5)6/h7-9H,1-6H3	SJHCUXCOGGKFAI-UHFFFAOYSA-N	False	False	True	False	False	False	False	False	False	False
196	TQ	3602-55-9	C10H12O2	164.084	CC(C)(C)C1=CC(=O)C=CC1=O	InChI=1S/C10H12O2/c1-10(2,3)8-6-7(11)4-5-9(8)12/h4-6H,1-3H3	NCCTVAJNFXYWTM-UHFFFAOYSA-N	False	False	False	True	False	False	False	False	False	False
197	triammonium citrate	3458-72-8	C6H17N3O7	243.2	[NH4+].[NH4+].[NH4+].OC(CC([O-])=O)(CC([O-])=O)C([O-])=O	InChI=1S/C6H8O7.3H3N/c7-3(8)1-6(13,5(11)12)2-4(9)10;;;/h13H,1-2H2,(H,7,8)(H,9,10)(H,11,12);3*1H3	YWYZEGXAUVWDED-UHFFFAOYSA-N	False	False	False	False	False	True	False	False	False	False
198	TXIB	6846-50-0	C16H30O4	286.41	CC(C)C(OC(=O)C(C)C)C(C)(C)COC(=O)C(C)C	InChI=1S/C16H30O4/c1-10(2)13(20-15(18)12(5)6)16(7,8)9-19-14(17)11(3)4/h10-13H,9H2,1-8H3	OMVSWZDEEGIJJI-UHFFFAOYSA-N	False	False	False	False	False	False	False	True	False	False
200	Ultranox 641	161717-32-4	C27H47O3P	450.6	CCCCC1(CC)COP(OC2=C(C=C(C=C2C(C)(C)C)C(C)(C)C)C(C)(C)C)OC1	InChI=1S/C27H47O3P/c1-12-14-15-27(13-2)18-28-31(29-19-27)30-23-21(25(6,7)8)16-20(24(3,4)5)17-22(23)26(9,10)11/h16-17H,12-15,18-19H2,1-11H3	HVDJXXVDNDLBQY-UHFFFAOYSA-N	False	False	True	False	False	False	False	False	False	False
201	UV 360	103597-45-1	C41H50N6O2	658.87	CC(C)(C)CC(C)(C)C1=CC(CC2=C(O)C(=CC(=C2)C(C)(C)CC(C)(C)C)N2N=C3C=CC=CC3=N2)=C(O)C(=C1)N1N=C2C=CC=CC2=N1	InChI=1S/C41H50N6O2/c1-38(2,3)24-40(7,8)28-20-26(36(48)34(22-28)46-42-30-15-11-12-16-31(30)43-46)19-27-21-29(41(9,10)25-39(4,5)6)23-35(37(27)49)47-44-32-17-13-14-18-33(32)45-47/h11-18,20-23,48-49H,19,24-25H2,1-10H3	FQUNFJULCYSSOP-UHFFFAOYSA-N	True	False	False	False	False	False	False	False	False	False
203	UV320	3846-71-7	C20H25N3O	323.4	CC(C)(C)C1=CC(=C(C(=C1)N2N=C3C=CC=CC3=N2)O)C(C)(C)C	InChI=1S/C20H25N3O/c1-19(2,3)13-11-14(20(4,5)6)18(24)17(12-13)23-21-15-9-7-8-10-16(15)22-23/h7-12,24H,1-6H3	LHPPDQUVECZQSW-UHFFFAOYSA-N	True	False	False	False	False	False	False	False	False	False
204	UV326	3896-11-5	C17H18ClN3O	315.8	CC1=CC(=C(O)C(=C1)N1N=C2C=CC(Cl)=CC2=N1)C(C)(C)C	InChI=1S/C17H18ClN3O/c1-10-7-12(17(2,3)4)16(22)15(8-10)21-19-13-6-5-11(18)9-14(13)20-21/h5-9,22H,1-4H3	OCWYEMOEOGEQAN-UHFFFAOYSA-N	True	False	False	False	False	False	False	False	False	False
205	UV327	3864-99-1	C20H24ClN3O	357.9	CC(C)(C)C1=CC(=C(C(=C1)N2N=C3C=CC(=CC3=N2)Cl)O)C(C)(C)C	InChI=1S/C20H24ClN3O/c1-19(2,3)12-9-14(20(4,5)6)18(25)17(10-12)24-22-15-8-7-13(21)11-16(15)23-24/h7-11,25H,1-6H3	UWSMKYBKUPAEJQ-UHFFFAOYSA-N	True	False	False	False	False	False	False	False	False	False
206	UV328	25973-55-1	C22H29N3O	351.5	CCC(C)(C)c1cc(c(O)c(c1)C(C)(C)CC)-n1nc2ccccc2n1	InChI=1S/C22H29N3O/c1-7-21(3,4)15-13-16(22(5,6)8-2)20(26)19(14-15)25-23-17-11-9-10-12-18(17)24-25/h9-14,26H,7-8H2,1-6H3	ZMWRRFHBXARRRT-UHFFFAOYSA-N	True	False	False	False	False	False	False	False	False	False
207	UV329	3147-75-9	C20H25N3O	323.4	CC(C)(C)CC(C)(C)C1=CC(N2N=C3C=CC=CC3=N2)=C(O)C=C1	InChI=1S/C20H25N3O/c1-19(2,3)13-20(4,5)14-10-11-18(24)17(12-14)23-21-15-8-6-7-9-16(15)22-23/h6-12,24H,13H2,1-5H3	IYAZLDLPUNDVAG-UHFFFAOYSA-N	True	False	False	False	False	False	False	False	False	False
208	UV350	36437-37-3	C20H25N3O	323.4	CCC(C)C1=C(C(=CC(=C1)C(C)(C)C)N2N=C3C=CC=CC3=N2)O	InChI=1S/C20H25N3O/c1-6-13(2)15-11-14(20(3,4)5)12-18(19(15)24)23-21-16-9-7-8-10-17(16)22-23/h7-13,24H,6H2,1-5H3	RTNVDKBRTXEWQE-UHFFFAOYSA-N	True	False	False	False	False	False	False	False	False	False
209	UV9	2170-39-0	C16H15N3O	265.31	OC=1C(=CC(=CC1CC=C)C)N2N=C3C=CC=CC3=N2	InChI=1S/C16H15N3O/c1-3-6-12-9-11(2)10-15(16(12)20)19-17-13-7-4-5-8-14(13)18-19/h3-5,7-10,20H,1,6H2,2H3	YKONWVIRECCMQE-UHFFFAOYSA-N	True	False	False	False	False	False	False	False	False	False
210	UV-PS	3147-76-0	C16H17N3O	267.33	CC(C)(C)C1=CC(N2N=C3C=CC=CC3=N2)=C(O)C=C1	InChI=1S/C16H17N3O/c1-16(2,3)11-8-9-15(20)14(10-11)19-17-12-6-4-5-7-13(12)18-19/h4-10,20H,1-3H3	WXHVQMGINBSVAY-UHFFFAOYSA-N	True	False	False	False	False	False	False	False	False	False
211	Weston 618	3806-34-6	C41H82O6P2	733	CCCCCCCCCCCCCCCCCCOP1OCC2(CO1)COP(OC2)OCCCCCCCCCCCCCCCCCC	InChI=1S/C41H82O6P2/c1-3-5-7-9-11-13-15-17-19-21-23-25-27-29-31-33-35-42-48-44-37-41(38-45-48)39-46-49(47-40-41)43-36-34-32-30-28-26-24-22-20-18-16-14-12-10-8-6-4-2/h3-40H2,1-2H3	PZRWFKGUFWPFID-UHFFFAOYSA-N	False	False	True	False	False	False	False	False	False	False
212	AO62602	97994-11-1	C33H50O8P2	636.69	CC(C)(C)C1=CC(=C(C=C1)OP2(=O)OCC3(CO2)COP(=O)(OC3)OC4=C(C=C(C=C4)C(C)(C)C)C(C)(C)C)C(C)(C)C	InChI=1S/C33H50O8P2/c1-29(2,3)23-13-15-27(25(17-23)31(7,8)9)40-42(34)36-19-33(20-37-42)21-38-43(35,39-22-33)41-28-16-14-24(30(4,5)6)18-26(28)32(10,11)12/h13-18H,19-22H2,1-12H3	UUGYQSGVIHEBQD-UHFFFAOYSA-N	False	False	True	False	False	False	False	False	False	False
213	TNPP	26569-53-9	C45H69O4P	705.017	CCCCCCCCCC1=CC=C(OP(=O)(OC2=CC=C(CCCCCCCCC)C=C2)OC2=CC=C(CCCCCCCCC)C=C2)C=C1	InChI=1S/C45H69O4P/c1-4-7-10-13-16-19-22-25-40-28-34-43(35-29-40)47-50(46,48-44-36-30-41(31-37-44)26-23-20-17-14-11-8-5-2)49-45-38-32-42(33-39-45)27-24-21-18-15-12-9-6-3/h28-39H,4-27H2,1-3H3	JXJBUSBMIXMILT-UHFFFAOYSA-N	False	False	True	False	False	False	False	False	False	False
214	DPPH	1898-66-4	C18H12N5O6	394.32	C1=CC=C(C=C1)N(C2=CC=CC=C2)[N]C3=C(C=C(C=C3[N+](=O)[O-])[N+](=O)[O-])[N+](=O)[O-]	InChI=1S/C18H12N5O6/c24-21(25)15-11-16(22(26)27)18(17(12-15)23(28)29)19-20(13-7-3-1-4-8-13)14-9-5-2-6-10-14/h1-12H	HHEAADYXPMHMCT-UHFFFAOYSA-N	False	True	False	False	False	False	False	False	False	False
218	PHBA	99-96-7	C7H6O3	138.12	C1=CC(=CC=C1C(=O)O)O	InChI=1S/C7H6O3/c8-6-3-1-5(2-4-6)7(9)10/h1-4,8H,(H,9,10)	FJKROLUGYXJWQN-UHFFFAOYSA-N	True	False	False	False	False	False	True	False	False	False
219	Hexadecyl gallate	5026-65-3	C23H38O5	394.55	CCCCCCCCCCCCCCCCOC(=O)C1=CC(=C(C(=C1)O)O)O	InChI=1S/C23H38O5/c1-2-3-4-5-6-7-8-9-10-11-12-13-14-15-16-28-23(27)19-17-20(24)22(26)21(25)18-19/h17-18,24-26H,2-16H2,1H3	TYCUSKFOGZNIBO-UHFFFAOYSA-N	True	False	False	False	False	False	False	True	False	False
220	DMPA	24650-42-8	C16H16O3	256.3	COC(C1=CC=CC=C1)(C(=O)C2=CC=CC=C2)OC	InChI=1S/C16H16O3/c1-18-16(19-2,14-11-7-4-8-12-14)15(17)13-9-5-3-6-10-13/h3-12H,1-2H3	KWVGIHKZDCUPEU-UHFFFAOYSA-N	False	False	False	False	False	False	False	False	False	True
221	N,N′-Dicyclohexylcarbodiimid	538-75-0	C13H22N2	206.33	C1CCC(CC1)N=C=NC2CCCCC2	InChI=1S/C13H22N2/c1-3-7-12(8-4-1)14-11-15-13-9-5-2-6-10-13/h12-13H,1-10H2	QOSSAOTZNIDXMA-UHFFFAOYSA-N	False	False	False	False	False	False	False	False	False	True
222	4-(Dimethylamino)pyridine	1122-58-3	C7H10N2	122.17	CN(C)C1=CC=NC=C1	InChI=1S/C7H10N2/c1-9(2)7-3-5-8-6-4-7/h3-6H,1-2H3	VHYFNPMBLIVWCW-UHFFFAOYSA-N	False	False	False	False	False	False	False	False	False	True
223	AO1212	13103-52-1	C36H70O4S	599.01	O=C(OCCCCCCCCCCCC)CCSCCC(=O)OCCCCCCCCCCCCCCCCCC	InChI=1S/C36H70O4S/c1-3-5-7-9-11-13-15-16-17-18-19-20-22-24-26-28-32-40-36(38)30-34-41-33-29-35(37)39-31-27-25-23-21-14-12-10-8-6-4-2/h3-34H2,1-2H3	RRZCFXQTVDJDGF-UHFFFAOYSA-N	False	False	False	False	False	False	False	True	True	False
224	AO3790	40601-76-1	C42H57N3O6	699.92	CC1=CC(=C(C(=C1CN2C(=O)N(C(=O)N(C2=O)CC3=C(C(=C(C=C3C)C(C)(C)C)O)C)CC4=C(C(=C(C=C4C)C(C)(C)C)O)C)C)O)C(C)(C)C	InChI=1S/C42H57N3O6/c1-22-16-31(40(7,8)9)34(46)25(4)28(22)19-43-37(49)44(20-29-23(2)17-32(41(10,11)12)35(47)26(29)5)39(51)45(38(43)50)21-30-24(3)18-33(42(13,14)15)36(48)27(30)6/h16-18,46-48H,19-21H2,1-15H3	XYXJKPCGSGVSBO-UHFFFAOYSA-N	True	False	False	False	False	False	False	False	False	False
225	AO4703	88-27-7	C17H29NO	263.42	CC(C)(C)C1=CC(=CC(=C1O)C(C)(C)C)CN(C)C	InChI=1S/C17H29NO/c1-16(2,3)13-9-12(11-18(7)8)10-14(15(13)19)17(4,5)6/h9-10,19H,11H2,1-8H3	VMZVBRIIHDRYGK-UHFFFAOYSA-N	True	False	False	False	False	False	False	False	False	False
226	AO-TBM6	96-69-5	C22H30O2S	358.54	CC1=CC(=C(C=C1SC2=CC(=C(C=C2C)O)C(C)(C)C)C(C)(C)C)O	InChI=1S/C22H30O2S/c1-13-9-17(23)15(21(3,4)5)11-19(13)25-20-12-16(22(6,7)8)18(24)10-14(20)2/h9-12,23-24H,1-8H3	HXIQYSLFEXIOAV-UHFFFAOYSA-N	True	False	False	False	False	False	False	False	True	False
227	BBOT	7128-64-5	C26H26N2O2S	430.56	CC(C)(C)C1=CC2=C(C=C1)OC(=N2)C3=CC=C(S3)C4=NC5=C(O4)C=CC(=C5)C(C)(C)C	InChI=1S/C26H26N2O2S/c1-25(2,3)15-7-9-19-17(13-15)27-23(29-19)21-11-12-22(31-21)24-28-18-14-16(26(4,5)6)8-10-20(18)30-24/h7-14H,1-6H3	AIXZBGVLNVRQSS-UHFFFAOYSA-N	False	False	False	False	False	False	False	False	True	False
228	MMBI	53988-10-6	C8H8N2S	164.23	CC1=C2C(=CC=C1)NC(=S)N2	InChI=1S/C8H8N2S/c1-5-3-2-4-6-7(5)10-8(11)9-6/h2-4H,1H3,(H2,9,10,11)	UDQCDDZBBZNIFA-UHFFFAOYSA-N	False	False	False	False	False	False	False	False	True	False
229	DBHA	621-07-8	C14H15NO	213.28	C1=CC=C(C=C1)CN(CC2=CC=CC=C2)O	InChI=1S/C14H15NO/c16-15(11-13-7-3-1-4-8-13)12-14-9-5-2-6-10-14/h1-10,16H,11-12H2	GXELTROTKVKZBQ-UHFFFAOYSA-N	False	False	False	False	False	False	False	False	False	True
230	DET	105-55-5	C5H12N2S	132.23	CCNC(=S)NCC	InChI=1S/C5H12N2S/c1-3-6-5(8)7-4-2/h3-4H2,1-2H3,(H2,6,7,8)	FLVIGYVXZHLUHP-UHFFFAOYSA-N	False	True	False	False	False	False	False	False	True	False
231	DPG	102-06-7	C13H13N3	211.26	C1=CC=C(C=C1)NC(=NC2=CC=CC=C2)N	InChI=1S/C13H13N3/c14-13(15-11-7-3-1-4-8-11)16-12-9-5-2-6-10-12/h1-10H,(H3,14,15,16)	OWRCNXZUPFZXOS-UHFFFAOYSA-N	False	True	False	False	False	False	False	False	False	False
232	DPT	102-08-9	C13H12N2S	228.31	C1=CC=C(C=C1)NC(=S)NC2=CC=CC=C2	InChI=1S/C13H12N2S/c16-13(14-11-7-3-1-4-8-11)15-12-9-5-2-6-10-12/h1-10H,(H2,14,15,16)	FCSHMCFRCYZTRQ-UHFFFAOYSA-N	False	True	False	False	False	False	False	False	True	False
233	DTG	97-39-2	C15H17N3	239.32	CC1=CC=CC=C1NC(=NC2=CC=CC=C2C)N	InChI=1S/C15H17N3/c1-11-7-3-5-9-13(11)17-15(16)18-14-10-6-4-8-12(14)2/h3-10H,1-2H3,(H3,16,17,18)	OPNUROKCUBTKLF-UHFFFAOYSA-N	False	True	False	False	False	False	False	False	False	False
234	3,5-DTBH	847488-62-4	C30H52O3	460.73	CC(C)CCCCCCCCCCOC(=O)CCC1=CC(=C(C(=C1)C(C)(C)C)O)C(C)(C)C	InChI=1S/C30H52O3/c1-23(2)17-15-13-11-9-10-12-14-16-20-33-27(31)19-18-24-21-25(29(3,4)5)28(32)26(22-24)30(6,7)8/h21-23,32H,9-20H2,1-8H3	OLGBEZPVDGIRFI-UHFFFAOYSA-N	True	False	False	False	False	False	False	True	False	True
235	2,5-DTBP	5875-45-6	C14H22O	206.32	OC1=CC(=CC=C1C(C)(C)C)C(C)(C)C	InChI=1S/C14H22O/c1-13(2,3)10-7-8-11(12(15)9-10)14(4,5)6/h7-9,15H,1-6H3	KDBZVULQVCUNNA-UHFFFAOYSA-N	True	False	False	False	False	False	False	False	False	False
236	UV120	4221-80-1	C29H42O3	438.64	O=C(OC1=CC=C(C=C1C(C)(C)C)C(C)(C)C)C=2C=C(C(O)=C(C2)C(C)(C)C)C(C)(C)C	InChI=1S/C29H42O3/c1-26(2,3)19-13-14-23(20(17-19)27(4,5)6)32-25(31)18-15-21(28(7,8)9)24(30)22(16-18)29(10,11)12/h13-17,30H,1-12H3	KJYSXRBJOSZLEL-UHFFFAOYSA-N	True	False	False	False	False	False	False	True	False	False
237	AO-CA	1843-03-4	C37H52O3	544.81	OC=1C=C(C(=CC1C(C)(C)C)C(C2=CC(=C(O)C=C2C)C(C)(C)C)CC(C3=CC(=C(O)C=C3C)C(C)(C)C)C)C	InChI=1S/C37H52O3/c1-21(25-18-29(35(5,6)7)32(38)15-22(25)2)14-28(26-19-30(36(8,9)10)33(39)16-23(26)3)27-20-31(37(11,12)13)34(40)17-24(27)4/h15-21,28,38-40H,14H2,1-13H3	PRWJPWSKLXYEPD-UHFFFAOYSA-N	True	False	False	False	False	False	False	False	False	False
239	UV090	96478-09-0	C18H17N3O3	323.35	O=C(OCCC1=CC=C(O)C(=C1)N2N=C3C=CC=CC3=N2)C(=C)C	InChI=1S/C18H17N3O3/c1-12(2)18(23)24-10-9-13-7-8-17(22)16(11-13)21-19-14-5-3-4-6-15(14)20-21/h3-8,11,22H,1,9-10H2,2H3	VCYCUECVHJJFIQ-UHFFFAOYSA-N	True	False	False	False	False	False	False	True	False	False
240	BP	119-61-9	C13H10O	182.22	O=C(C=1C=CC=CC1)C=2C=CC=CC2	InChI=1S/C13H10O/c14-13(11-7-3-1-4-8-11)12-9-5-2-6-10-12/h1-10H	RWCCWEUUXYIKHB-UHFFFAOYSA-N	False	False	False	False	False	False	False	False	False	True
241	EHMC	5466-77-3	C18H26O3	290.4	O=C(OCC(CC)CCCC)C=CC1=CC=C(OC)C=C1	InChI=1S/C18H26O3/c1-4-6-7-15(5-2)14-21-18(19)13-10-16-8-11-17(20-3)12-9-16/h8-13,15H,4-7,14H2,1-3H3	YBGZDTIWKVFICR-UHFFFAOYSA-N	False	False	False	False	False	False	False	True	False	False
242	4MBC	36861-47-9	C18H22O	254.37	O=C1C(=CC2=CC=C(C=C2)C)C3CCC1(C)C3(C)C	InChI=1S/C18H22O/c1-12-5-7-13(8-6-12)11-14-15-9-10-18(4,16(14)19)17(15,2)3/h5-8,11,15H,9-10H2,1-4H3	HEOCBCNFKCOKBX-UHFFFAOYSA-N	False	False	False	False	False	False	False	False	False	True
243	EHS	118-60-5	C15H22O3	250.33	O=C(OCC(CC)CCCC)C=1C=CC=CC1O	InChI=1S/C15H22O3/c1-3-5-8-12(4-2)11-18-15(17)13-9-6-7-10-14(13)16/h6-7,9-10,12,16H,3-5,8,11H2,1-2H3	FMRHJJZUHUTGKE-UHFFFAOYSA-N	True	False	False	False	False	False	False	True	False	False
244	HMS	118-56-9	C16H22O3	262.34	O=C(OC1CC(C)CC(C)(C)C1)C=2C=CC=CC2O	InChI=1S/C16H22O3/c1-11-8-12(10-16(2,3)9-11)19-15(18)13-6-4-5-7-14(13)17/h4-7,11-12,17H,8-10H2,1-3H3	WSSJONWNBBTCMG-UHFFFAOYSA-N	True	False	False	False	False	False	False	True	False	False
245	OC	6197-30-4	C24H27NO2	361.48	N#CC(C(=O)OCC(CC)CCCC)=C(C=1C=CC=CC1)C=2C=CC=CC2	InChI=1S/C24H27NO2/c1-3-5-12-19(4-2)18-27-24(26)22(17-25)23(20-13-8-6-9-14-20)21-15-10-7-11-16-21/h6-11,13-16,19H,3-5,12,18H2,1-2H3	FMJSMJQBSVNSBF-UHFFFAOYSA-N	False	False	False	False	False	False	False	True	False	False
246	PY	87-66-1	C6H6O3	126.11	OC1=CC=CC(O)=C1O	InChI=1S/C6H6O3/c7-4-2-1-3-5(8)6(4)9/h1-3,7-9H	WQGWDDDVZFFDIG-UHFFFAOYSA-N	True	False	False	False	False	False	False	False	False	False
247	AO ZKF	4066-02-8	C27H36O2	392.57	OC=1C(=CC(=CC1C2CCCCC2)C)CC3=CC(=CC(=C3O)C4CCCCC4)C	InChI=1S/C27H36O2/c1-18-13-22(26(28)24(15-18)20-9-5-3-6-10-20)17-23-14-19(2)16-25(27(23)29)21-11-7-4-8-12-21/h13-16,20-21,28-29H,3-12,17H2,1-2H3	AKNMPWVTPUHKCG-UHFFFAOYSA-N	True	False	False	False	False	False	False	False	False	False
248	AO3125	34137-09-2	C60H87N3O12	1042.35	O=C(OCCN1C(=O)N(C(=O)N(C1=O)CCOC(=O)CCC=2C=C(C(O)=C(C2)C(C)(C)C)C(C)(C)C)CCOC(=O)CCC=3C=C(C(O)=C(C3)C(C)(C)C)C(C)(C)C)CCC=4C=C(C(O)=C(C4)C(C)(C)C)C(C)(C)C	InChI=1S/C60H87N3O12/c1-55(2,3)40-31-37(32-41(49(40)67)56(4,5)6)19-22-46(64)73-28-25-61-52(70)62(26-29-74-47(65)23-20-38-33-42(57(7,8)9)50(68)43(34-38)58(10,11)12)54(72)63(53(61)71)27-30-75-48(66)24-21-39-35-44(59(13,14)15)51(69)45(36-39)60(16,17)18/h31-36,67-69H,19-30H2,1-18H3	MQRCHVBRBGNZGJ-UHFFFAOYSA-N	True	False	False	False	False	False	False	True	False	False
249	4-tBP	98-54-4	C10H14O	150.22	OC1=CC=C(C=C1)C(C)(C)C	InChI=1S/C10H14O/c1-10(2,3)8-4-6-9(11)7-5-8/h4-7,11H,1-3H3	QHPQWRBYOIRBIT-UHFFFAOYSA-N	True	False	False	False	False	False	False	False	False	False
250	MHPPD	15233-47-3	C20H28N2	296.45	C=1C=CC(=CC1)NC2=CC=C(C=C2)NC(C)CCCCCC	InChI=1S/C20H28N2/c1-3-4-5-7-10-17(2)21-19-13-15-20(16-14-19)22-18-11-8-6-9-12-18/h6,8-9,11-17,21-22H,3-5,7,10H2,1-2H3	JQTYAZKTBXWQOM-UHFFFAOYSA-N	False	True	False	False	False	False	False	False	False	False
251	DMTPD	16364-15-1	C19H26N2	282.42	C=1C=C(C=CC1NC2=CC=C(C=C2)C)NC(C)CC(C)C	InChI=1S/C19H26N2/c1-14(2)13-16(4)20-17-9-11-19(12-10-17)21-18-7-5-15(3)6-8-18/h5-12,14,16,20-21H,13H2,1-4H3	BRHHHNJIRNMRFM-UHFFFAOYSA-N	False	True	False	False	False	False	False	False	False	False
252	DMPPD	3081-01-4	C19H26N2	282.42	C=1C=CC(=CC1)NC2=CC=C(C=C2)NC(C)CCC(C)C	InChI=1S/C19H26N2/c1-15(2)9-10-16(3)20-18-11-13-19(14-12-18)21-17-7-5-4-6-8-17/h4-8,11-16,20-21H,9-10H2,1-3H3	UHJVLUYSDYOULM-UHFFFAOYSA-N	False	True	False	False	False	False	False	False	False	False
253	CPPDQ	68054-78-4	C18H20N2O2	296.36	O=C1C=C(NC2CCCCC2)C(=O)C=C1NC=3C=CC=CC3	InChI=1S/C18H20N2O2/c21-17-12-16(20-14-9-5-2-6-10-14)18(22)11-15(17)19-13-7-3-1-4-8-13/h1,3-4,7-8,11-12,14,19-20H,2,5-6,9-10H2	UBQBKNFAICQJRN-UHFFFAOYSA-N	False	True	False	True	False	False	False	False	False	False
255	Myricetin	529-44-2	C15H10O8	318.24	O=C1C(O)=C(OC=2C=C(O)C=C(O)C12)C=3C=C(O)C(O)=C(O)C3	InChI=1S/C15H10O8/c16-6-3-7(17)11-10(4-6)23-15(14(22)13(11)21)5-1-8(18)12(20)9(19)2-5/h1-4,16-20,22H	IKMDFBPHZNJCSN-UHFFFAOYSA-N	True	False	False	False	False	False	False	False	False	False
256	2,6-Di-tert-butyl-4-ethylphenol	4130-42-1	C16H26O	234.38	OC=1C(=CC(=CC1C(C)(C)C)CC)C(C)(C)C	InChI=1S/C16H26O/c1-8-11-9-12(15(2,3)4)14(17)13(10-11)16(5,6)7/h9-10,17H,8H2,1-7H3	BVUXDWXKPROUDO-UHFFFAOYSA-N	True	False	False	False	False	False	False	False	False	False
257	UV 3765	82919-37-7	C21H39NO4	369.54	O=C(OC)CCCCCCCCC(=O)OC1CC(N(C)C(C)(C)C1)(C)C	InChI=1S/C21H39NO4/c1-20(2)15-17(16-21(3,4)22(20)5)26-19(24)14-12-10-8-7-9-11-13-18(23)25-6/h17H,7-16H2,1-6H3	OTCWVYFQGYOYJO-UHFFFAOYSA-N	False	False	False	False	False	False	False	True	False	False
258	Tinuvin 144	63843-89-0	C42H72N2O5	685.03	O=C(OC1CC(N(C)C(C)(C)C1)(C)C)C(C(=O)OC2CC(N(C)C(C)(C)C2)(C)C)(CC=3C=C(C(O)=C(C3)C(C)(C)C)C(C)(C)C)CCCC	InChI=1S/C42H72N2O5/c1-18-19-20-42(34(46)48-29-24-38(8,9)43(16)39(10,11)25-29,35(47)49-30-26-40(12,13)44(17)41(14,15)27-30)23-28-21-31(36(2,3)4)33(45)32(22-28)37(5,6)7/h21-22,29-30,45H,18-20,23-27H2,1-17H3	FLPKSBDJMLUTEX-UHFFFAOYSA-N	True	False	False	False	False	False	False	True	False	False
259	2-phenylphenol	90-43-7	C12H10O	170.21	OC=1C=CC=CC1C=2C=CC=CC2	InChI=1S/C12H10O/c13-12-9-5-4-8-11(12)10-6-2-1-3-7-10/h1-9,13H	LLEMOWNGBBNAJR-UHFFFAOYSA-N	True	False	False	False	False	False	False	False	False	False
260	4-tert-amylphenol	80-46-6	C11H16O	164.24	OC1=CC=C(C=C1)C(C)(C)CC	InChI=1S/C11H16O/c1-4-11(2,3)9-5-7-10(12)8-6-9/h5-8,12H,4H2,1-3H3	NRZWYNLTFLDQQX-UHFFFAOYSA-N	True	False	False	False	False	False	False	False	False	False
261	Avobenzone	70356-09-1	C20H22O3	310.39	O=C(C1=CC=C(OC)C=C1)CC(=O)C2=CC=C(C=C2)C(C)(C)C	InChI=1S/C20H22O3/c1-20(2,3)16-9-5-14(6-10-16)18(21)13-19(22)15-7-11-17(23-4)12-8-15/h5-12H,13H2,1-4H3	XNEFYCZVKIDDMS-UHFFFAOYSA-N	False	False	False	False	False	False	False	False	False	True
262	2-BTMBP	5806-73-5	C18H30O	262.43	OC1=CC=C(C=C1C(C)(C)C)C(C)(C)CC(C)(C)C	InChI=1S/C18H30O/c1-16(2,3)12-18(7,8)13-9-10-15(19)14(11-13)17(4,5)6/h9-11,19H,12H2,1-8H3	AXULBNVQAIUGAS-UHFFFAOYSA-N	True	False	False	False	False	False	False	False	False	False
263	2,6-DBTMBP	59778-96-0	C24H34O	338.53	OC=1C(=CC(=CC1C(C)(C)C)CC=2C(=CC(=CC2C)C)C)C(C)(C)C	InChI=1S/C24H34O/c1-15-10-16(2)19(17(3)11-15)12-18-13-20(23(4,5)6)22(25)21(14-18)24(7,8)9/h10-11,13-14,25H,12H2,1-9H3	OHUWUMGGWMNUEP-UHFFFAOYSA-N	True	False	False	False	False	False	False	False	False	False
264	DBNP	728-40-5	C14H21NO3	251.32	O=N(=O)C=1C=C(C(O)=C(C1)C(C)(C)C)C(C)(C)C	InChI=1S/C14H21NO3/c1-13(2,3)10-7-9(15(17)18)8-11(12(10)16)14(4,5)6/h7-8,16H,1-6H3	FCGKUUOTWLWJHE-UHFFFAOYSA-N	True	True	False	False	False	False	False	False	False	False
266	Epigallocatechin gallate	989-51-5	C22H18O11	458.4	OC1=CC(O)=C2C[C@@H](OC(=O)C3=CC(O)=C(O)C(O)=C3)[C@H](OC2=C1)C1=CC(O)=C(O)C(O)=C1	InChI=1S/C22H18O11/c23-10-5-12(24)11-7-18(33-22(31)9-3-15(27)20(30)16(28)4-9)21(32-17(11)6-10)8-1-13(25)19(29)14(26)2-8/h1-6,18,21,23-30H,7H2/t18-,21-/m1/s1	WMBWREPUVVBILR-WIYYLYMNSA-N	True	False	False	False	False	False	False	True	False	False
267	Distannoxane, 1,1,1,3,3,3-hexabutyl-	56-35-9	C24H54OSn2	598.222	CCCC[Sn](CCCC)(CCCC)O[Sn](CCCC)(CCCC)CCCC	InChI=1S/6C4H9.O.2Sn/c6*1-3-4-2;;;/h6*1,3-4H2,2H3;;;	APQHKWPGGHMYKJ-UHFFFAOYSA-N	False	False	False	False	True	False	False	False	False	False
268	Stannane, hydroxytriphenyl-	76-87-9	C18H16OSn	368.022	O[Sn](C1=CC=CC=C1)(C1=CC=CC=C1)C1=CC=CC=C1	InChI=1S/3C6H5.H2O.Sn/c3*1-2-4-6-5-3-1;;/h3*1-5H;1H2;/q;;;;+1/p-1	BFWMWWXRWVJXSE-UHFFFAOYSA-M	False	False	False	False	True	False	False	False	False	False
269	Stannane, tributylchloro-	1461-22-9	C12H27ClSn	326.082	CCCC[Sn](Cl)(CCCC)CCCC	InChI=1S/3C4H9.ClH.Sn/c3*1-3-4-2;;/h3*1,3-4H2,2H3;1H;/q;;;;+1/p-1	GCTFWCDSFPMHHS-UHFFFAOYSA-M	False	False	False	False	True	False	False	False	False	False
270	Octadecanoic acid, lead(2+) salt (2:1)	1072-35-1	C18H36O2.1/2Pb	776.52	[PbH2++].CCCCCCCCCCCCCCCCCC([O-])=O.CCCCCCCCCCCCCCCCCC([O-])=O	InChI=1S/2C18H36O2.Pb.2H/c2*1-2-3-4-5-6-7-8-9-10-11-12-13-14-15-16-17-18(19)20;;;/h2*2-17H2,1H3,(H,19,20);;;/q;;+2;;/p-2	XVJPDGIUIMSVPU-UHFFFAOYSA-L	False	False	False	False	False	False	False	False	False	True
271	6H-Dibenz[c,e][1,2]oxaphosphorin, 6-oxide	35948-25-5	C12H9O2P	216.034	O=P1OC2=C(C=CC=C2)C2=C1C=CC=C2	InChI=1S/C12H9O2P/c13-15-12-8-4-2-6-10(12)9-5-1-3-7-11(9)14-15/h1-8,15H	VBQRUYIOTHNGOP-UHFFFAOYSA-N	False	False	True	False	False	False	False	False	False	False
272	Phenol, 4,4-(1-methylethylidene)bis-	80-05-7	C15H16O2	228.115	CC(C)(C1=CC=C(O)C=C1)C1=CC=C(O)C=C1	InChI=1S/C15H16O2/c1-15(2,11-3-7-13(16)8-4-11)12-5-9-14(17)10-6-12/h3-10,16-17H,1-2H3	IISBACLAFKSPIT-UHFFFAOYSA-N	True	False	False	False	False	False	False	False	False	False
273	Formaldehyde	50-00-0	CH2O	30.0106	C=O	InChI=1S/CH2O/c1-2/h1H2	WSFSSNUMVMOOMR-UHFFFAOYSA-N	False	False	False	False	False	False	False	False	False	True
274	Phenol	108-95-2	C6H6O	94.0419	OC1=CC=CC=C1	InChI=1S/C6H6O/c7-6-4-2-1-3-5-6/h1-5,7H	ISWSIDIOOBJBQZ-UHFFFAOYSA-N	True	False	False	False	False	False	False	False	False	False
275	Benzenamine, 4,4-methylenebis-	101-77-9	C13H14N2	198.116	NC1=CC=C(CC2=CC=C(N)C=C2)C=C1	InChI=1S/C13H14N2/c14-12-5-1-10(2-6-12)9-11-3-7-13(15)8-4-11/h1-8H,9,14-15H2	YBRVSVVVWCFQMG-UHFFFAOYSA-N	False	True	False	False	False	False	False	False	False	False
276	2-Propenenitrile	107-13-1	C3H3N	53.0265	C=CC#N	InChI=1S/C3H3N/c1-2-3-4/h2H,1H2	NLHHRLWOUZZQLW-UHFFFAOYSA-N	False	False	False	False	False	False	False	False	False	True
277	1-Naphthalenesulfonic acid, 3,3-[[1,1-biphenyl]-4,4-diylbis(2,1-diazenediyl)]bis[4-amino-, sodium salt (1:2)	573-58-0	C32H24N6O6S2.2Na	696.084	[Na+].[Na+].NC1=C2C=CC=CC2=C(C=C1\N=N\C1=CC=C(C=C1)C1=CC=C(C=C1)\N=N\C1=C(N)C2=CC=CC=C2C(=C1)S([O-])(=O)=O)S([O-])(=O)=O	InChI=1S/C32H24N6O6S2.2Na/c33-31-25-7-3-1-5-23(25)29(45(39,40)41)17-27(31)37-35-21-13-9-19(10-14-21)20-11-15-22(16-12-20)36-38-28-18-30(46(42,43)44)24-6-2-4-8-26(24)32(28)34;;/h1-18H,33-34H2,(H,39,40,41)(H,42,43,44);;/q;2*+1/p-2/b37-35+,38-36+;;	IQFVPQOLBLOTPF-HKXUKFGYSA-L	False	True	False	False	False	False	False	False	True	False
278	2,7-Naphthalenedisulfonic acid, 4-amino-3-[2-[4-[2-(2,4-diaminophenyl)diazenyl][1,1-biphenyl]-4-yl]diazenyl]-5-hydroxy-6-(2-phenyldiazenyl)-, sodium salt (1:2)	1937-37-7	C34H27N9O7S2.2Na	781.111	[Na+].[Na+].NC1=CC(N)=C(C=C1)\N=N\C1=CC=C(C=C1)C1=CC=C(C=C1)\N=N\C1=C(C=C2C=C(C(\N=N\C3=CC=CC=C3)=C(O)C2=C1N)S([O-])(=O)=O)S([O-])(=O)=O	InChI=1S/C34H27N9O7S2.2Na/c35-22-10-15-27(26(36)18-22)41-38-24-11-6-19(7-12-24)20-8-13-25(14-9-20)40-42-32-28(51(45,46)47)16-21-17-29(52(48,49)50)33(34(44)30(21)31(32)37)43-39-23-4-2-1-3-5-23;;/h1-18,44H,35-37H2,(H,45,46,47)(H,48,49,50);;/q;2*+1/p-2/b41-38+,42-40+,43-39+;;	XRPLBRIHZGVJIC-UVHCWRHYSA-L	True	True	False	False	False	False	False	False	True	False
279	1,4-Benzenediol, 2,5-bis(1,1-dimethylethyl)-	88-58-4	C14H22O2	222.162	CC(C)(C)C1=CC(O)=C(C=C1O)C(C)(C)C	InChI=1S/C14H22O2/c1-13(2,3)9-7-12(16)10(8-11(9)15)14(4,5)6/h7-8,15-16H,1-6H3	JZODKRWQWUWGCD-UHFFFAOYSA-N	True	False	False	False	False	False	False	False	False	False
280	Stannane, dibutyldichloro-	683-18-1	C8H18Cl2Sn	303.981	CCCC[Sn](Cl)(Cl)CCCC	InChI=1S/2C4H9.2ClH.Sn/c2*1-3-4-2;;;/h2*1,3-4H2,2H3;2*1H;/q;;;;+2/p-2	RJGHQTVXGKYATR-UHFFFAOYSA-L	False	False	False	False	True	False	False	False	False	False
281	Dodecanoic acid, 1,1-(dibutylstannylene) ester	77-58-7	C32H64O4Sn	632.383	CCCCCCCCCCCC(=O)O[Sn](CCCC)(CCCC)OC(=O)CCCCCCCCCCC	InChI=1S/2C12H24O2.2C4H9.Sn/c2*1-2-3-4-5-6-7-8-9-10-11-12(13)14;2*1-3-4-2;/h2*2-11H2,1H3,(H,13,14);2*1,3-4H2,2H3;/q;;;;+2/p-2	UKLDJPRMSDWDSL-UHFFFAOYSA-L	False	False	False	False	True	False	False	False	False	False
282	Phosphoric acid tributyl ester	126-73-8	C12H27O4P	266.165	CCCCOP(=O)(OCCCC)OCCCC	InChI=1S/C12H27O4P/c1-4-7-10-14-17(13,15-11-8-5-2)16-12-9-6-3/h4-12H2,1-3H3	STCOOQWBFONSKY-UHFFFAOYSA-N	False	False	True	False	False	False	False	False	False	False
283	Phenol, 4-nonyl-	104-40-5	C15H24O	220.183	CCCCCCCCCC1=CC=C(O)C=C1	InChI=1S/C15H24O/c1-2-3-4-5-6-7-8-9-14-10-12-15(16)13-11-14/h10-13,16H,2-9H2,1H3	IGFHQQFPSIBGKE-UHFFFAOYSA-N	True	False	False	False	False	False	False	False	False	False
284	Ethanol, 2-[2-[2-[2-(4-nonylphenoxy)ethoxy]ethoxy]ethoxy]-	7311-27-5	C23H40O5	396.288	CCCCCCCCCC1=CC=C(OCCOCCOCCOCCO)C=C1	InChI=1S/C23H40O5/c1-2-3-4-5-6-7-8-9-22-10-12-23(13-11-22)28-21-20-27-19-18-26-17-16-25-15-14-24/h10-13,24H,2-9,14-21H2,1H3	UTXPMECBRCEYCI-UHFFFAOYSA-N	False	False	False	False	False	True	False	False	False	False
285	3,6,9,12,15,18-Hexaoxaeicosan-1-ol, 20-(nonylphenoxy)-	27177-03-3	C29H52O8	528.366	CCCCCCCCCC1=CC=CC=C1OCCOCCOCCOCCOCCOCCOCCO	InChI=1S/C29H52O8/c1-2-3-4-5-6-7-8-11-28-12-9-10-13-29(28)37-27-26-36-25-24-35-23-22-34-21-20-33-19-18-32-17-16-31-15-14-30/h9-10,12-13,30H,2-8,11,14-27H2,1H3	HPBDNFXBBNDIIU-UHFFFAOYSA-N	False	False	False	False	False	True	False	False	False	False
286	Phenol, 4-octyl-	1806-26-4	C14H22O	206.167	CCCCCCCCC1=CC=C(O)C=C1	InChI=1S/C14H22O/c1-2-3-4-5-6-7-8-13-9-11-14(15)12-10-13/h9-12,15H,2-8H2,1H3	NTDQQZYCCIDJRK-UHFFFAOYSA-N	True	False	False	False	False	False	False	False	False	False
287	Phenol, isooctyl-	11081-15-5	C14H22O	206.167	CC(C)CCCCCC1=CC=CC=C1O	InChI=1S/C14H22O/c1-12(2)8-4-3-5-9-13-10-6-7-11-14(13)15/h6-7,10-12,15H,3-5,8-9H2,1-2H3	NFAOATPOYUWEHM-UHFFFAOYSA-N	True	False	False	False	False	False	False	False	False	False
288	Anthracene	120-12-7	C14H10	178.078	C1=CC2=CC3=C(C=CC=C3)C=C2C=C1	InChI=1S/C14H10/c1-2-6-12-10-14-8-4-3-7-13(14)9-11(12)5-1/h1-10H	MWPLVEDNUUSJAV-UHFFFAOYSA-N	False	False	False	False	False	False	False	False	False	True
289	Thiourea, N,N-dibutyl-	109-46-6	C9H20N2S	188.135	CCCCNC(=S)NCCCC	InChI=1S/C9H20N2S/c1-3-5-7-10-9(12)11-8-6-4-2/h3-8H2,1-2H3,(H2,10,11,12)	KFFQABQEJATQAT-UHFFFAOYSA-N	False	True	False	False	False	False	False	False	True	False
290	Nickel, bis(N,N-dibutylcarbamodithioato-╬║S,╬║S)-, (SP-4-1)-	13927-77-0	C18H36N2NiS4	466.111	CCCCN(CCCC)C(=S)S[Ni]SC(=S)N(CCCC)CCCC	InChI=1S/2C9H19NS2.Ni/c2*1-3-5-7-10(9(11)12)8-6-4-2;/h2*3-8H2,1-2H3,(H,11,12);/q;;+2/p-2	HPOWMHUJHHIQGP-UHFFFAOYSA-L	False	False	False	False	False	False	False	False	True	False
291	2(3H)-Benzothiazolethione	149-30-4	C7H5NS2	166.986	SC1=NC2=C(S1)C=CC=C2	InChI=1S/C7H5NS2/c9-7-8-5-3-1-2-4-6(5)10-7/h1-4H,(H,8,9)	YXIWHUQXZSMYRE-UHFFFAOYSA-N	False	False	False	False	False	False	False	False	True	False
292	Benzenesulfonic acid, 2,2-([1,1-biphenyl]-4,4-diyldi-2,1-ethenediyl)bis-, sodium salt (1:2)	27344-41-8	C28H22O6S2.2Na	562.05	[Na+].[Na+].[O-]S(=O)(=O)C1=CC=CC=C1C=CC1=CC=C(C=C1)C1=CC=C(C=CC2=CC=CC=C2S([O-])(=O)=O)C=C1	InChI=1S/C28H22O6S2.2Na/c29-35(30,31)27-7-3-1-5-25(27)19-13-21-9-15-23(16-10-21)24-17-11-22(12-18-24)14-20-26-6-2-4-8-28(26)36(32,33)34;;/h1-20H,(H,29,30,31)(H,32,33,34);;/q;2*+1/p-2	PMPJQLCPEQFEJW-UHFFFAOYSA-L	False	False	False	False	False	False	False	False	True	False
293	Propanoic acid, 3-(dodecylthio)-, 1,1-[2,2-bis[[3-(dodecylthio)-1-oxopropoxy]methyl]-1,3-propanediyl] ester	29598-76-3	C65H124O8S4	1160.82	CCCCCCCCCCCCSCCC(=O)OCC(COC(=O)CCSCCCCCCCCCCCC)(COC(=O)CCSCCCCCCCCCCCC)COC(=O)CCSCCCCCCCCCCCC	InChI=1S/C65H124O8S4/c1-5-9-13-17-21-25-29-33-37-41-49-74-53-45-61(66)70-57-65(58-71-62(67)46-54-75-50-42-38-34-30-26-22-18-14-10-6-2,59-72-63(68)47-55-76-51-43-39-35-31-27-23-19-15-11-7-3)60-73-64(69)48-56-77-52-44-40-36-32-28-24-20-16-12-8-4/h5-60H2,1-4H3	VSVVZZQIUJXYQA-UHFFFAOYSA-N	False	False	False	False	False	False	False	True	True	False
294	Urea	57-13-6	CH4N2O	60.0324	NC(N)=O	InChI=1S/CH4N2O/c2-1(3)4/h(H4,2,3,4)	XSQUKJJJFZCRTK-UHFFFAOYSA-N	False	False	False	False	False	False	False	False	False	True
295	Benzoic acid	65-85-0	C7H6O2	122.037	OC(=O)C1=CC=CC=C1	InChI=1S/C7H6O2/c8-7(9)6-4-2-1-3-5-6/h1-5H,(H,8,9)	WPYMKLBDIGXBTP-UHFFFAOYSA-N	False	False	False	False	False	False	True	False	False	False
296	1,2,3-Propanetricarboxylic acid, 2-hydroxy-, 1,2,3-triethyl ester	77-93-0	C12H20O7	276.121	CCOC(=O)CC(O)(CC(=O)OCC)C(=O)OCC	InChI=1S/C12H20O7/c1-4-17-9(13)7-12(16,11(15)19-6-3)8-10(14)18-5-2/h16H,4-8H2,1-3H3	DOOTYTYQINUNNV-UHFFFAOYSA-N	False	False	False	False	False	True	False	True	False	False
297	Phosphoric acid, triethyl ester	78-40-0	C6H15O4P	182.071	CCOP(=O)(OCC)OCC	InChI=1S/C6H15O4P/c1-4-8-11(7,9-5-2)10-6-3/h4-6H2,1-3H3	DQWPFSLDHJDLRL-UHFFFAOYSA-N	False	False	True	False	False	False	False	False	False	False
298	2-Benzothiazolesulfenamide, N-(1,1-dimethylethyl)-	95-31-8	C11H14N2S2	238.06	CC(C)(C)NSC1=NC2=C(S1)C=CC=C2	InChI=1S/C11H14N2S2/c1-11(2,3)13-15-10-12-8-6-4-5-7-9(8)14-10/h4-7,13H,1-3H3	IUJLOAKJZQBENM-UHFFFAOYSA-N	False	False	False	False	False	False	False	False	True	False
299	Decanedioic acid, 1,10-bis(1,2,2,6,6-pentamethyl-4-piperidinyl) ester	41556-26-7	C30H56N2O4	508.424	CN1C(C)(C)CC(CC1(C)C)OC(=O)CCCCCCCCC(=O)OC1CC(C)(C)N(C)C(C)(C)C1	InChI=1S/C30H56N2O4/c1-27(2)19-23(20-28(3,4)31(27)9)35-25(33)17-15-13-11-12-14-16-18-26(34)36-24-21-29(5,6)32(10)30(7,8)22-24/h23-24H,11-22H2,1-10H3	RSOILICUEWXSLA-UHFFFAOYSA-N	False	False	False	False	False	False	False	True	False	False
300	1,3,5-Triazine-2,4,6-triamine, N2,N2-1,2-ethanediylbis[N2-[3-[[4,6-bis[butyl(1,2,2,6,6-pentamethyl-4-piperidinyl)amino]-1,3,5-triazin-2-yl]amino]propyl]-N4,N6-dibutyl-N4,N6-bis(1,2,2,6,6-pentamethyl-4-piperidinyl)-	106990-43-6	C132H250N32	2284.05	CCCCN(C1CC(C)(C)N(C)C(C)(C)C1)C1=NC(=NC(NCCCN(CCN(CCCNC2=NC(=NC(=N2)N(CCCC)C2CC(C)(C)N(C)C(C)(C)C2)N(CCCC)C2CC(C)(C)N(C)C(C)(C)C2)C2=NC(=NC(=N2)N(CCCC)C2CC(C)(C)N(C)C(C)(C)C2)N(CCCC)C2CC(C)(C)N(C)C(C)(C)C2)C2=NC(=NC(=N2)N(CCCC)C2CC(C)(C)N(C)C(C)(C)C2)N(CCCC)C2CC(C)(C)N(C)C(C)(C)C2)=N1)N(CCCC)C1CC(C)(C)N(C)C(C)(C)C1	InChI=1S/C132H250N32/c1-49-57-71-157(97-81-117(9,10)147(41)118(11,12)82-97)109-135-105(136-110(143-109)158(72-58-50-2)98-83-119(13,14)148(42)120(15,16)84-98)133-67-65-69-155(107-139-113(161(75-61-53-5)101-89-125(25,26)151(45)126(27,28)90-101)145-114(140-107)162(76-62-54-6)102-91-127(29,30)152(46)128(31,32)92-102)79-80-156(108-141-115(163(77-63-55-7)103-93-129(33,34)153(47)130(35,36)94-103)146-116…	OWXXKGVQBCBSFJ-UHFFFAOYSA-N	False	False	False	False	False	False	False	False	False	True
301	1,3,5-Triazine, 2,4,6-trichloro-	108-77-0	C3Cl3N3	182.916	ClC1=NC(Cl)=NC(Cl)=N1	InChI=1S/C3Cl3N3/c4-1-7-2(5)9-3(6)8-1	MGNCLNQXLYJVJD-UHFFFAOYSA-N	False	False	False	False	False	False	False	False	False	True
302	Benzene, methyl-	108-88-3	C7H8	92.0626	CC1=CC=CC=C1	InChI=1S/C7H8/c1-7-5-3-2-4-6-7/h2-6H,1H3	YXFVVABEGXRONW-UHFFFAOYSA-N	False	False	False	False	False	False	False	False	False	True
303	Phenol, 2-methyl-4,6-bis[(octylthio)methyl]-	110553-27-0	C25H44OS2	424.283	CCCCCCCCSCC1=CC(CSCCCCCCCC)=C(O)C(C)=C1	InChI=1S/C25H44OS2/c1-4-6-8-10-12-14-16-27-20-23-18-22(3)25(26)24(19-23)21-28-17-15-13-11-9-7-5-2/h18-19,26H,4-17,20-21H2,1-3H3	GAODDBNJCKQQDY-UHFFFAOYSA-N	True	False	False	False	False	False	False	False	True	False
304	Hexaneperoxoic acid, 3,5,5-trimethyl-, 1,1-dimethylethyl ester	13122-18-4	C13H26O3	230.188	CC(CC(=O)OOC(C)(C)C)CC(C)(C)C	InChI=1/C13H26O3/c1-10(9-12(2,3)4)8-11(14)15-16-13(5,6)7/h10H,8-9H2,1-7H3	VSJBBIJIXZVVLQ-UHFFFAOYSA-N	False	False	False	False	False	False	False	True	False	False
305	Methanone, bis(2,4-dihydroxyphenyl)-	131-55-5	C13H10O5	246.053	OC1=CC(O)=C(C=C1)C(=O)C1=CC=C(O)C=C1O	InChI=1S/C13H10O5/c14-7-1-3-9(11(16)5-7)13(18)10-4-2-8(15)6-12(10)17/h1-6,14-17H	WXNRYSGJLQFHBR-UHFFFAOYSA-N	True	False	False	False	False	False	False	False	False	False
306	Phenol, 2,4-dimethyl-6-(1-methylpentadecyl)-	134701-20-5	C24H42O	346.324	CCCCCCCCCCCCCCC(C)C1=CC(C)=CC(C)=C1O	InChI=1/C24H42O/c1-5-6-7-8-9-10-11-12-13-14-15-16-17-21(3)23-19-20(2)18-22(4)24(23)25/h18-19,21,25H,5-17H2,1-4H3	TVWGHFVGFWIHFN-UHFFFAOYSA-N	True	False	False	False	False	False	False	False	False	False
307	Zinc, bis(dibutylcarbamodithioato-╬║S,╬║S)-, (T-4)-	136-23-2	C18H36N2S4Zn	472.105	[Zn++].CCCCN(CCCC)C([S-])=S.CCCCN(CCCC)C([S-])=S	InChI=1S/2C9H19NS2.Zn/c2*1-3-5-7-10(9(11)12)8-6-4-2;/h2*3-8H2,1-2H3,(H,11,12);/q;;+2/p-2	BOXSVZNGTQTENJ-UHFFFAOYSA-L	False	False	False	False	False	False	False	False	True	False
308	Methanesulfinic acid, 1-hydroxy-, sodium salt (1:1)	149-44-0	CH4O3S.Na	117.97	[Na+].OCS([O-])=O	InChI=1S/CH4O3S.Na/c2-1-5(3)4;/h2H,1H2,(H,3,4);/q;+1/p-1	XWGJFPHUCFXLBL-UHFFFAOYSA-M	False	False	False	False	False	True	False	False	True	False
309	1,3,2-Oxathiastannolan-5-one, 2,2-dioctyl-	15535-79-2	C18H36O2SSn	436.146	CCCCCCCC[Sn]1(CCCCCCCC)OC(=O)CS1	InChI=1S/2C8H17.C2H4O2S.Sn/c2*1-3-5-7-8-6-4-2;3-2(4)1-5;/h2*1,3-8H2,2H3;5H,1H2,(H,3,4);/q;;;+2/p-2	KEUUHXDTZRYITO-UHFFFAOYSA-L	False	False	False	False	True	False	False	False	True	False
310	Octadecanoic acid, calcium salt (2:1)	1592-23-0	C18H36O2.1/2Ca	606.49	[Ca++].CCCCCCCCCCCCCCCCCC([O-])=O.CCCCCCCCCCCCCCCCCC([O-])=O	InChI=1S/2C18H36O2.Ca/c2*1-2-3-4-5-6-7-8-9-10-11-12-13-14-15-16-17-18(19)20;/h2*2-17H2,1H3,(H,19,20);/q;;+2/p-2	CJZGTCYPCWQAJB-UHFFFAOYSA-L	False	False	False	False	False	False	True	False	False	False
311	Disulfide, dioctadecyl	2500-88-1	C36H74S2	570.523	CCCCCCCCCCCCCCCCCCSSCCCCCCCCCCCCCCCCCC	InChI=1S/C36H74S2/c1-3-5-7-9-11-13-15-17-19-21-23-25-27-29-31-33-35-37-38-36-34-32-30-28-26-24-22-20-18-16-14-12-10-8-6-4-2/h3-36H2,1-2H3	MQQKTNDBASEZSD-UHFFFAOYSA-N	False	False	False	False	False	False	False	False	True	False
312	Hexaneperoxoic acid, 2-ethyl-, 1,1-dimethylethyl ester	3006-82-4	C12H24O3	216.173	CCCCC(CC)C(=O)OOC(C)(C)C	InChI=1/C12H24O3/c1-6-8-9-10(7-2)11(13)14-15-12(3,4)5/h10H,6-9H2,1-5H3	WYKYCHHWIJXDAO-UHFFFAOYSA-N	False	False	False	False	False	False	False	True	False	False
313	Peroxide, 1,1-cyclohexylidenebis[2-(1,1-dimethylethyl)	3006-86-8	C14H28O4	260.199	CC(C)(C)OOC1(CCCCC1)OOC(C)(C)C	InChI=1S/C14H28O4/c1-12(2,3)15-17-14(10-8-7-9-11-14)18-16-13(4,5)6/h7-11H2,1-6H3	HSLFISVKRDQEBY-UHFFFAOYSA-N	False	False	False	False	False	False	False	False	False	True
314	Aluminum, hydroxybis(octadecanoato-╬║O)-	300-92-5	C36H71AlO5	610.512	CCCCCCCCCCCCCCCCCC(=O)O[Al](O)OC(=O)CCCCCCCCCCCCCCCCC	InChI=1S/2C18H36O2.Al.H2O/c2*1-2-3-4-5-6-7-8-9-10-11-12-13-14-15-16-17-18(19)20;;/h2*2-17H2,1H3,(H,19,20);;1H2/q;;+3;/p-3	RDIVANOKKPKCTO-UHFFFAOYSA-K	False	False	False	False	False	False	False	False	False	True
315	Benzenepropanoic acid, 3-(1,1-dimethylethyl)-╬▓-[3-(1,1-dimethylethyl)-4-hydroxyphenyl]-4-hydroxy-╬▓-methyl-, 1,1-(1,2-ethanediyl) ester	32509-66-3	C50H66O8	808.491	CC1=C(O)C(=CC(=C1)C(C)(CC(=O)OCCOC(=O)CC(C)(C1=CC(=C(O)C=C1)C(C)(C)C)C1=CC(=C(O)C=C1)C(C)(C)C)C1=CC(=C(O)C=C1)C(C)(C)C)C(C)(C)C	InChI=1/C51H68O8/c1-31-24-35(28-39(45(31)57)49(11,12)13)51(15,34-18-21-42(54)38(27-34)48(8,9)10)30-44(56)59-23-22-58-43(55)29-50(14,32-16-19-40(52)36(25-32)46(2,3)4)33-17-20-41(53)37(26-33)47(5,6)7/h16-21,24-28,52-54,57H,22-23,29-30H2,1-15H3	RMTSEIXJXOIOOO-UHFFFAOYSA-N	True	False	False	False	False	False	False	True	False	False
316	Phosphonic acid, diphenyl ester	4712-55-4	C12H11O3P	234.045	O=P(OC1=CC=CC=C1)OC1=CC=CC=C1	InChI=1S/C12H11O3P/c13-16(14-11-7-3-1-4-8-11)15-12-9-5-2-6-10-12/h1-10,16H	OGBPILLJZSJJRC-UHFFFAOYSA-N	False	False	True	False	False	False	False	False	False	False
317	Carbonic acid calcium salt (1:1)	471-34-1	CH2O3.Ca	99.9473	[Ca++].[O-]C([O-])=O	InChI=1S/CH2O3.Ca/c2-1(3)4;/h(H2,2,3,4);/q;+2/p-2	VTYYLEPIZMXCLO-UHFFFAOYSA-L	False	False	False	False	False	False	True	False	False	False
318	Carbonic acid sodium salt (1:2)	497-19-8	CH2O3.2Na	105.964	[Na+].[Na+].[O-]C([O-])=O	InChI=1S/CH2O3.2Na/c2-1(3)4;;/h(H2,2,3,4);;/q;2*+1/p-2	CDBYLPFSWZWCQE-UHFFFAOYSA-L	False	False	False	False	False	False	False	False	False	True
319	Propanoic acid, 2-hydroxy-	50-21-5	C3H6O3	90.0317	CC(O)C(O)=O	InChI=1/C3H6O3/c1-2(4)3(5)6/h2,4H,1H3,(H,5,6)	JVTAAEKCZFNVCJ-UHFFFAOYSA-N	False	False	False	False	False	True	True	False	False	False
320	Octadecanoic acid, zinc salt (2:1)	557-05-1	C18H36O2.1/2Zn	630.457	[Zn++].CCCCCCCCCCCCCCCCCC([O-])=O.CCCCCCCCCCCCCCCCCC([O-])=O	InChI=1S/2C18H36O2.Zn/c2*1-2-3-4-5-6-7-8-9-10-11-12-13-14-15-16-17-18(19)20;/h2*2-17H2,1H3,(H,19,20);/q;;+2/p-2	XOOUIPVCVHRTMJ-UHFFFAOYSA-L	False	False	False	False	False	False	False	False	False	True
321	Carbonic acid, potassium salt (1:2)	584-08-7	CH2O3.2K	137.912	[K+].[K+].[O-]C([O-])=O	InChI=1S/CH2O3.2K/c2-1(3)4;;/h(H2,2,3,4);;/q;2*+1/p-2	BWHMMNNQKKPAPP-UHFFFAOYSA-L	False	False	False	False	False	False	False	False	False	True
322	Benzenecarboperoxoic acid, 1,1-dimethylethyl ester	614-45-9	C11H14O3	194.094	CC(C)(C)OOC(=O)C1=CC=CC=C1	InChI=1S/C11H14O3/c1-11(2,3)14-13-10(12)9-7-5-4-6-8-9/h4-8H,1-3H3	GJBRNHKUVLOCEB-UHFFFAOYSA-N	False	False	False	False	False	False	False	True	False	False
323	Octadecanoic acid, 1,1-(1,2-ethanediyl) ester	627-83-8	C38H74O4	594.559	CCCCCCCCCCCCCCCCCC(=O)OCCOC(=O)CCCCCCCCCCCCCCCCC	InChI=1S/C38H74O4/c1-3-5-7-9-11-13-15-17-19-21-23-25-27-29-31-33-37(39)41-35-36-42-38(40)34-32-30-28-26-24-22-20-18-16-14-12-10-8-6-4-2/h3-36H2,1-2H3	FPVVYTCTZKCSOJ-UHFFFAOYSA-N	False	False	False	False	False	False	False	True	False	False
324	Acetic acid	64-19-7	C2H4O2	60.0211	CC(O)=O	InChI=1S/C2H4O2/c1-2(3)4/h1H3,(H,3,4)	QTBSBXVTEAMEQO-UHFFFAOYSA-N	False	False	False	False	False	False	True	False	False	False
325	Peroxide, 1,1-(3,3,5-trimethylcyclohexylidene)bis[2-(1,1-dimethylethyl)	6731-36-8	C17H34O4	302.246	CC1CC(C)(C)CC(C1)(OOC(C)(C)C)OOC(C)(C)C	InChI=1/C17H34O4/c1-13-10-16(8,9)12-17(11-13,20-18-14(2,3)4)21-19-15(5,6)7/h13H,10-12H2,1-9H3	NALFRYPTRXKZPN-UHFFFAOYSA-N	False	False	False	False	False	False	False	False	False	True
326	Benzoic acid, 3,5-bis(1,1-dimethylethyl)-4-hydroxy-, hexadecyl ester	67845-93-6	C31H54O3	474.407	CCCCCCCCCCCCCCCCOC(=O)C1=CC(=C(O)C(=C1)C(C)(C)C)C(C)(C)C	InChI=1S/C31H54O3/c1-8-9-10-11-12-13-14-15-16-17-18-19-20-21-22-34-29(33)25-23-26(30(2,3)4)28(32)27(24-25)31(5,6)7/h23-24,32H,8-22H2,1-7H3	NZYMWGXNIUZYRC-UHFFFAOYSA-N	True	False	False	False	False	False	False	True	False	False
327	Hexaneperoxoic acid, 2-ethyl-, 1,1-dimethylpropyl ester	686-31-7	C13H26O3	230.188	CCCCC(CC)C(=O)OOC(C)(C)CC	InChI=1/C13H26O3/c1-6-9-10-11(7-2)12(14)15-16-13(4,5)8-3/h11H,6-10H2,1-5H3	IFXDUNDBQDXPQZ-UHFFFAOYSA-N	False	False	False	False	False	False	False	True	False	False
328	Hydroperoxide, 1,1-dimethylethyl	75-91-2	C4H10O2	90.0681	CC(C)(C)OO	InChI=1S/C4H10O2/c1-4(2,3)6-5/h5H,1-3H3	CIHOLLKRGTVIJN-UHFFFAOYSA-N	False	False	False	False	False	False	False	False	False	True
329	1,3,2-Dioxastannepin-4,7-dione, 2,2-dibutyl-	78-04-6	C12H20O4Sn	348.038	CCCC[Sn]1(CCCC)OC(=O)C=CC(=O)O1	InChI=1S/C4H4O4.2C4H9.Sn/c5-3(6)1-2-4(7)8;2*1-3-4-2;/h1-2H,(H,5,6)(H,7,8);2*1,3-4H2,2H3;/q;;;+2/p-2/b2-1-;;;	ZBBLRPRYYSJUCZ-GRHBHMESSA-L	False	False	False	False	True	False	False	False	False	False
330	Peroxide, 1,1-(1,1,4,4-tetramethyl-1,4-butanediyl)bis[2-(1,1-dimethylethyl)	78-63-7	C16H34O4	290.246	CC(C)(C)OOC(C)(C)CCC(C)(C)OOC(C)(C)C	InChI=1S/C16H34O4/c1-13(2,3)17-19-15(7,8)11-12-16(9,10)20-18-14(4,5)6/h11-12H2,1-10H3	DMWVYCCGCQPJEA-UHFFFAOYSA-N	False	False	False	False	False	False	False	False	False	True
331	Ethanamine, 2-[[2,4,8,10-tetrakis(1,1-dimethylethyl)dibenzo[d,f][1,3,2]dioxaphosphepin-6-yl]oxy]-N,N-bis[2-[[2,4,8,10-tetrakis(1,1-dimethylethyl)dibenzo[d,f][1,3,2]dioxaphosphepin-6-yl]oxy]ethyl]-	80410-33-9	C90H132NO9P3	1463.91	CC(C)(C)C1=CC2=C(OP(OCCN(CCOP3OC4=C(C=C(C=C4C(C)(C)C)C(C)(C)C)C4=C(O3)C(=CC(=C4)C(C)(C)C)C(C)(C)C)CCOP3OC4=C(C=C(C=C4C(C)(C)C)C(C)(C)C)C4=C(O3)C(=CC(=C4)C(C)(C)C)C(C)(C)C)OC3=C2C=C(C=C3C(C)(C)C)C(C)(C)C)C(=C1)C(C)(C)C	InChI=1S/C90H132NO9P3/c1-79(2,3)55-43-61-62-44-56(80(4,5)6)50-68(86(22,23)24)74(62)96-101(95-73(61)67(49-55)85(19,20)21)92-40-37-91(38-41-93-102-97-75-63(45-57(81(7,8)9)51-69(75)87(25,26)27)64-46-58(82(10,11)12)52-70(76(64)98-102)88(28,29)30)39-42-94-103-99-77-65(47-59(83(13,14)15)53-71(77)89(31,32)33)66-48-60(84(16,17)18)54-72(78(66)100-103)90(34,35)36/h43-54H,37-42H2,1-36H3	YAGPRJYCDKGWJR-UHFFFAOYSA-N	False	False	True	False	False	False	False	False	False	False
332	Octadecanoic acid, sodium salt (1:1)	822-16-2	C18H36O2.Na	306.253	[Na+].CCCCCCCCCCCCCCCCCC([O-])=O	InChI=1S/C18H36O2.Na/c1-2-3-4-5-6-7-8-9-10-11-12-13-14-15-16-17-18(19)20;/h2-17H2,1H3,(H,19,20);/q;+1/p-1	RYYKJJJTJZKILX-UHFFFAOYSA-M	False	False	False	False	False	False	False	False	False	True
333	1,2-Benzenediol, 4-(1,1-dimethylethyl)-	98-29-3	C10H14O2	166.099	CC(C)(C)C1=CC(O)=C(O)C=C1	InChI=1S/C10H14O2/c1-10(2,3)7-4-5-8(11)9(12)6-7/h4-6,11-12H,1-3H3	XESZUVZBAMCAEJ-UHFFFAOYSA-N	True	False	False	False	False	False	False	False	False	False
334	Ethanol, 2-(diethylamino)-	100-37-8	C6H15NO	117.115	CCN(CC)CCO	InChI=1S/C6H15NO/c1-3-7(4-2)5-6-8/h8H,3-6H2,1-2H3	BFSVOASYOCHEOV-UHFFFAOYSA-N	False	False	False	False	False	True	False	False	False	False
335	Propanoic acid, 3,3-thiobis-, 1,1-ditridecyl ester	10595-72-9	C32H62O4S	542.437	CCCCCCCCCCCCCOC(=O)CCSCCC(=O)OCCCCCCCCCCCCC	InChI=1S/C32H62O4S/c1-3-5-7-9-11-13-15-17-19-21-23-27-35-31(33)25-29-37-30-26-32(34)36-28-24-22-20-18-16-14-12-10-8-6-4-2/h3-30H2,1-2H3	MZHULIWXRDLGRR-UHFFFAOYSA-N	False	False	False	False	False	False	False	True	True	False
336	Octadecanoic acid, 12-hydroxy-	106-14-9	C18H36O3	300.266	CCCCCCC(O)CCCCCCCCCCC(O)=O	InChI=1/C18H36O3/c1-2-3-4-11-14-17(19)15-12-9-7-5-6-8-10-13-16-18(20)21/h17,19H,2-16H2,1H3,(H,20,21)	ULQISTXYYBZJSJ-UHFFFAOYSA-N	False	False	False	False	False	True	True	False	False	False
337	Cyclohexanamine	108-91-8	C6H13N	99.1048	NC1CCCCC1	InChI=1S/C6H13N/c7-6-4-2-1-3-5-6/h6H,1-5,7H2	PAFZNILMFXTMIY-UHFFFAOYSA-N	False	True	False	False	False	False	False	False	False	False
338	Propanoic acid, 3,3-thiobis-	111-17-1	C6H10O4S	178.03	OC(=O)CCSCCC(O)=O	InChI=1S/C6H10O4S/c7-5(8)1-3-11-4-2-6(9)10/h1-4H2,(H,7,8)(H,9,10)	ODJQKYXPKWQWNK-UHFFFAOYSA-N	False	False	False	False	False	False	True	False	True	False
339	1-Propene, 2-methyl-	115-11-7	C4H8	56.0626	CC(C)=C	InChI=1S/C4H8/c1-4(2)3/h1H2,2-3H3	VQTUBCCKSQIDNK-UHFFFAOYSA-N	False	False	False	False	False	False	False	False	False	True
340	1,3,5-Triazine-2,4,6-triamine, N2,N4,N6-tris[4-[(1,4-dimethylpentyl)amino]phenyl]-	121246-28-4	C42H63N9	693.521	CC(C)CCC(C)NC1=CC=C(NC2=NC(NC3=CC=C(NC(C)CCC(C)C)C=C3)=NC(NC3=CC=C(NC(C)CCC(C)C)C=C3)=N2)C=C1	InChI=1/C42H63N9/c1-28(2)10-13-31(7)43-34-16-22-37(23-17-34)46-40-49-41(47-38-24-18-35(19-25-38)44-32(8)14-11-29(3)4)51-42(50-40)48-39-26-20-36(21-27-39)45-33(9)15-12-30(5)6/h16-33,43-45H,10-15H2,1-9H3,(H3,46,47,48,49,50,51)	BONQQGMOTXODRC-UHFFFAOYSA-N	False	True	False	False	False	False	False	False	False	False
341	2-Propanol, 1,1,1-nitrilotris-	122-20-3	C9H21NO3	191.152	CC(O)CN(CC(C)O)CC(C)O	InChI=1/C9H21NO3/c1-7(11)4-10(5-8(2)12)6-9(3)13/h7-9,11-13H,4-6H2,1-3H3	SLINHMUFWFWBMU-UHFFFAOYSA-N	False	False	False	False	False	True	False	False	False	False
342	1,4-Benzenediol	123-31-9	C6H6O2	110.037	OC1=CC=C(O)C=C1	InChI=1S/C6H6O2/c7-5-1-2-6(8)4-3-5/h1-4,7-8H	QIGBRXMKCJKVMJ-UHFFFAOYSA-N	True	False	False	False	False	False	False	False	False	False
343	2-Propenoic acid, 2-[1-[3,5-bis(1,1-dimethylpropyl)-2-hydroxyphenyl]ethyl]-4,6-bis(1,1-dimethylpropyl)phenyl ester	123968-25-2	C37H56O3	546.444	CCC(C)(C)C1=CC(=C(O)C(=C1)C(C)C1=C(CC(=O)C=C)C(=CC(=C1)C(C)(C)CC)C(C)(C)CC)C(C)(C)CC	InChI=1/C38H58O2/c1-15-28(39)24-31-29(20-26(35(7,8)16-2)22-32(31)37(11,12)18-4)25(6)30-21-27(36(9,10)17-3)23-33(34(30)40)38(13,14)19-5/h15,20-23,25,40H,1,16-19,24H2,2-14H3	QIZNSFHJVVQHDX-UHFFFAOYSA-N	True	False	False	False	False	False	False	False	False	False
344	1-Octadecanamine	124-30-1	C18H39N	269.308	CCCCCCCCCCCCCCCCCCN	InChI=1S/C18H39N/c1-2-3-4-5-6-7-8-9-10-11-12-13-14-15-16-17-18-19/h2-19H2,1H3	REYJJPSVUYRZGE-UHFFFAOYSA-N	False	True	False	False	False	False	False	False	False	False
345	Formamide, N,N-1,6-hexanediylbis[N-(2,2,6,6-tetramethyl-4-piperidinyl)-	124172-53-8	C26H50N4O2	450.393	CC1(C)CC(CC(C)(C)N1)N(CCCCCCN(C=O)C1CC(C)(C)NC(C)(C)C1)C=O	InChI=1S/C26H50N4O2/c1-23(2)15-21(16-24(3,4)27-23)29(19-31)13-11-9-10-12-14-30(20-32)22-17-25(5,6)28-26(7,8)18-22/h19-22,27-28H,9-18H2,1-8H3	UONLDZHKYCFZRW-UHFFFAOYSA-N	False	True	False	False	False	False	False	False	False	False
346	Phosphorous acid, P,P-[butylidenebis[2-(1,1-dimethylethyl)-5-methyl-4,1-phenylene]] P,P,P,P-tetratridecyl ester	13003-12-8	C78H144O6P2	1239.04	CCCCCCCCCCCCCOP(OCCCCCCCCCCCCC)OC1=C(C=C(C(CCC)C2=CC(=C(OP(OCCCCCCCCCCCCC)OCCCCCCCCCCCCC)C=C2C)C(C)(C)C)C(C)=C1)C(C)(C)C	InChI=1S/C78H144O6P2/c1-14-19-23-27-31-35-39-43-47-51-55-60-79-85(80-61-56-52-48-44-40-36-32-28-24-20-15-2)83-75-64-68(6)71(66-73(75)77(8,9)10)70(59-18-5)72-67-74(78(11,12)13)76(65-69(72)7)84-86(81-62-57-53-49-45-41-37-33-29-25-21-16-3)82-63-58-54-50-46-42-38-34-30-26-22-17-4/h64-67,70H,14-63H2,1-13H3	BWCBWCHWFIPXMJ-UHFFFAOYSA-N	False	False	True	False	False	False	False	False	False	False
347	Ethanol, 2-amino-	141-43-5	C2H7NO	61.0528	NCCO	InChI=1S/C2H7NO/c3-1-2-4/h4H,1-3H2	HZAXFHJVJLSVMW-UHFFFAOYSA-N	False	True	False	False	False	True	False	False	False	False
348	Phenol, 2-(4,6-diphenyl-1,3,5-triazin-2-yl)-5-(hexyloxy)-	147315-50-2	C27H27N3O2	425.21	CCCCCCOC1=CC(O)=C(C=C1)C1=NC(=NC(=N1)C1=CC=CC=C1)C1=CC=CC=C1	InChI=1S/C27H27N3O2/c1-2-3-4-11-18-32-22-16-17-23(24(31)19-22)27-29-25(20-12-7-5-8-13-20)28-26(30-27)21-14-9-6-10-15-21/h5-10,12-17,19,31H,2-4,11,18H2,1H3	LEVFXWNQQSSNAC-UHFFFAOYSA-N	True	False	False	False	False	False	False	False	False	False
349	Phosphorous acid, 2-ethylhexyl diphenyl ester	15647-08-2	C20H27O3P	346.17	CCCCC(CC)COP(OC1=CC=CC=C1)OC1=CC=CC=C1	InChI=1/C20H27O3P/c1-3-5-12-18(4-2)17-21-24(22-19-13-8-6-9-14-19)23-20-15-10-7-11-16-20/h6-11,13-16,18H,3-5,12,17H2,1-2H3	XKZGIJICHCVXFV-UHFFFAOYSA-N	False	False	True	False	False	False	False	False	False	False
350	Peroxide, 1,1-cyclohexylidenebis[2-(1,1-dimethylpropyl)	15667-10-4	C16H32O4	288.23	CCC(C)(C)OOC1(CCCCC1)OOC(C)(C)CC	InChI=1S/C16H32O4/c1-7-14(3,4)17-19-16(12-10-9-11-13-16)20-18-15(5,6)8-2/h7-13H2,1-6H3	IMYCVFRTNVMHAD-UHFFFAOYSA-N	False	False	False	False	False	False	False	False	False	True
351	Peroxydicarbonic acid, C,C-bis(2-ethylhexyl) ester	16111-62-9	C18H34O6	346.236	CCCCC(CC)COC(=O)OOC(=O)OCC(CC)CCCC	InChI=1/C18H34O6/c1-5-9-11-15(7-3)13-21-17(19)23-24-18(20)22-14-16(8-4)12-10-6-2/h15-16H,5-14H2,1-4H3	ZACVGCNKGYYQHA-UHFFFAOYSA-N	False	False	False	False	False	False	False	False	False	True
352	Propanoic acid, 3,3-thiobis-, 1,1-ditetradecyl ester	16545-54-3	C34H66O4S	570.468	CCCCCCCCCCCCCCOC(=O)CCSCCC(=O)OCCCCCCCCCCCCCC	InChI=1S/C34H66O4S/c1-3-5-7-9-11-13-15-17-19-21-23-25-29-37-33(35)27-31-39-32-28-34(36)38-30-26-24-22-20-18-16-14-12-10-8-6-4-2/h3-32H2,1-2H3	LVEOKSIILWWVEO-UHFFFAOYSA-N	False	False	False	False	False	False	False	True	True	False
353	Ethanol, 2-[2-(dimethylamino)ethoxy]-	1704-62-7	C6H15NO2	133.11	CN(C)CCOCCO	InChI=1S/C6H15NO2/c1-7(2)3-5-9-6-4-8/h8H,3-6H2,1-2H3	YSAANLSYLSUVHB-UHFFFAOYSA-N	False	False	False	False	False	True	False	False	False	False
354	Phenol, 2-(1,1-dimethylethyl)-6-methyl-4-[3-[[2,4,8,10-tetrakis(1,1-dimethylethyl)dibenzo[d,f][1,3,2]dioxaphosphepin-6-yl]oxy]propyl]-	203255-81-6	C42H61O4P	660.431	CC1=CC(CCCOP2OC3=C(C=C(C=C3C3=CC(=CC(=C3O2)C(C)(C)C)C(C)(C)C)C(C)(C)C)C(C)(C)C)=CC(=C1O)C(C)(C)C	InChI=1S/C42H61O4P/c1-26-20-27(21-32(35(26)43)40(8,9)10)18-17-19-44-47-45-36-30(22-28(38(2,3)4)24-33(36)41(11,12)13)31-23-29(39(5,6)7)25-34(37(31)46-47)42(14,15)16/h20-25,43H,17-19H2,1-16H3	MSXXDBCLAKQJQT-UHFFFAOYSA-N	True	False	True	False	False	False	False	False	False	False
355	Benzoic acid, calcium salt (2:1)	2091-29-4	C7H6O2.1/2Ca	282.02	[Ca++].[O-]C(=O)C1=CC=CC=C1.[O-]C(=O)C1=CC=CC=C1	InChI=1S/2C7H6O2.Ca/c2*8-7(9)6-4-2-1-3-5-6;/h2*1-5H,(H,8,9);/q;;+2/p-2	NSQPPSOSXWOZNH-UHFFFAOYSA-L	False	False	False	False	False	False	True	False	False	False
356	Acetic acid, 2-hydroxy-2-sulfino-, sodium salt (1:2)	223106-41-0	C2H4O5S.2Na	183.942	[Na+].[Na+].OC(C([O-])=O)S([O-])=O	InChI=1/C2H4O5S.2Na/c3-1(4)2(5)8(6)7;;/h2,5H,(H,3,4)(H,6,7);;/q;2*+1/p-2	KLSBASGQHCAVHQ-UHFFFAOYSA-L	False	False	False	False	False	True	True	False	True	False
357	Stannane, butylhydroxyoxo-	2273-43-0	C4H10O2Sn	209.97	CCCC[Sn](O)=O	InChI=1S/C4H9.H2O.O.Sn/c1-3-4-2;;;/h1,3-4H2,2H3;1H2;;/q;;;+1/p-1	WIHMDCQAEONXND-UHFFFAOYSA-M	False	False	False	False	True	False	False	False	False	False
358	1,2-Benzisothiazol-3(2H)-one	2634-33-5	C7H5NOS	151.009	O=C1NSC2=C1C=CC=C2	InChI=1S/C7H5NOS/c9-7-5-3-1-2-4-6(5)10-8-7/h1-4H,(H,8,9)	DMSMPAJRVJJAGA-UHFFFAOYSA-N	False	True	False	False	False	False	False	False	True	False
359	2-Propenoic acid, 2-methyl-, 2-(dimethylamino)ethyl ester	2867-47-2	C8H15NO2	157.11	CN(C)CCOC(=O)C(C)=C	InChI=1S/C8H15NO2/c1-7(2)8(10)11-6-5-9(3)4/h1,5-6H2,2-4H3	JKNCOURZONDCGV-UHFFFAOYSA-N	False	False	False	False	False	False	False	True	False	False
360	Phosphorous acid, tridodecyl ester	3076-63-9	C36H75O3P	586.545	CCCCCCCCCCCCOP(OCCCCCCCCCCCC)OCCCCCCCCCCCC	InChI=1S/C36H75O3P/c1-4-7-10-13-16-19-22-25-28-31-34-37-40(38-35-32-29-26-23-20-17-14-11-8-5-2)39-36-33-30-27-24-21-18-15-12-9-6-3/h4-36H2,1-3H3	IVIIAEVMQHEPAY-UHFFFAOYSA-N	False	False	True	False	False	False	False	False	False	False
361	Phenol, 2-(1,1,3,3-tetramethylbutyl)-	3884-95-5	C14H22O	206.167	CC(C)(C)CC(C)(C)C1=C(O)C=CC=C1	InChI=1S/C14H22O/c1-13(2,3)10-14(4,5)11-8-6-7-9-12(11)15/h6-9,15H,10H2,1-5H3	XSXWOBXNYNULJG-UHFFFAOYSA-N	True	False	False	False	False	False	False	False	False	False
362	Stannane, dibutylthioxo-	4253-22-9	C8H18SSn	266.015	CCCC[Sn](=S)CCCC	InChI=1S/2C4H9.S.Sn/c2*1-3-4-2;;/h2*1,3-4H2,2H3;;	JJPZOIJCDNHCJP-UHFFFAOYSA-N	False	False	False	False	True	False	False	False	True	False
363	1-Propanethiol, 3-(trimethoxysilyl)-	4420-74-0	C6H16O3SSi	196.059	CO[Si](CCCS)(OC)OC	InChI=1S/C6H16O3SSi/c1-7-11(8-2,9-3)6-4-5-10/h10H,4-6H2,1-3H3	UUEWCQRISZBELL-UHFFFAOYSA-N	False	False	False	False	False	False	False	False	True	False
364	D-Glucitol	50-70-4	C6H14O6	182.079	OC[C@H](O)[C@@H](O)[C@H](O)[C@H](O)CO	InChI=1S/C6H14O6/c7-1-3(9)5(11)6(12)4(10)2-8/h3-12H,1-2H2/t3-,4+,5-,6-/m1/s1	FBPFZTCFMRRESA-JGWLITMVSA-N	False	False	False	False	False	True	False	False	False	False
365	Octanoic acid, zinc salt (2:1)	557-09-5	C8H16O2.1/2Zn	350.144	[Zn++].CCCCCCCC([O-])=O.CCCCCCCC([O-])=O	InChI=1S/2C8H16O2.Zn/c2*1-2-3-4-5-6-7-8(9)10;/h2*2-7H2,1H3,(H,9,10);/q;;+2/p-2	CHJMFFKHPHCQIJ-UHFFFAOYSA-L	False	False	False	False	False	False	True	False	False	False
366	Zinc, diethyl-	557-20-0	C4H10Zn	122.007	CC[Zn]CC	InChI=1S/2C2H5.Zn/c2*1-2;/h2*1H2,2H3;	HQWPLXHWEZZGKY-UHFFFAOYSA-N	False	False	False	False	False	False	False	False	False	True
367	2H-Benzimidazole-2-thione, 1,3-dihydro-	583-39-1	C7H6N2S	150.025	S=C1NC2=CC=CC=C2N1	InChI=1S/C7H6N2S/c10-7-8-5-3-1-2-4-6(5)9-7/h1-4H,(H2,8,9,10)	YHMYGUUIMTVXNW-UHFFFAOYSA-N	False	False	False	False	False	False	False	False	True	False
368	Methanone, bis(4-hydroxyphenyl)-	611-99-4	C13H10O3	214.063	OC1=CC=C(C=C1)C(=O)C1=CC=C(O)C=C1	InChI=1S/C13H10O3/c14-11-5-1-9(2-6-11)13(16)10-3-7-12(15)8-4-10/h1-8,14-15H	RXNYJUSEXLAVNQ-UHFFFAOYSA-N	True	False	False	False	False	False	False	False	False	False
369	[1,1-Biphenyl]-4,4-diamine, 3,3-dichloro-, hydrochloride (1:2)	612-83-9	C12H10Cl2N2.2ClH	323.975	Cl.Cl.NC1=CC=C(C=C1Cl)C1=CC(Cl)=C(N)C=C1	InChI=1S/C12H10Cl2N2.2ClH/c13-9-5-7(1-3-11(9)15)8-2-4-12(16)10(14)6-8;;/h1-6H,15-16H2;2*1H	BXAONUZFBUNTQR-UHFFFAOYSA-N	False	True	False	False	False	False	False	False	False	False
370	Benzenamine	62-53-3	C6H7N	93.0578	NC1=CC=CC=C1	InChI=1S/C6H7N/c7-6-4-2-1-3-5-6/h1-5H,7H2	PAYRUJLWNCNPSJ-UHFFFAOYSA-N	False	True	False	False	False	False	False	False	False	False
371	Octadecanoic acid, aluminum salt (3:1)	637-12-7	C18H36O2.1/3Al	876.773	[Al+3].CCCCCCCCCCCCCCCCCC([O-])=O.CCCCCCCCCCCCCCCCCC([O-])=O.CCCCCCCCCCCCCCCCCC([O-])=O	InChI=1S/3C18H36O2.Al/c3*1-2-3-4-5-6-7-8-9-10-11-12-13-14-15-16-17-18(19)20;/h3*2-17H2,1H3,(H,19,20);/q;;;+3/p-3	CEGOLXSVJUTHNZ-UHFFFAOYSA-K	False	False	False	False	False	False	False	False	False	True
372	Phosphonic acid, di-9-octadecen-1-yl ester	64051-29-2	C36H71O3P	582.514	CCCCCCCCC=CCCCCCCCCOP(=O)OCCCCCCCCC=CCCCCCCCC	InChI=1S/C36H71O3P/c1-3-5-7-9-11-13-15-17-19-21-23-25-27-29-31-33-35-38-40(37)39-36-34-32-30-28-26-24-22-20-18-16-14-12-10-8-6-4-2/h17-20,40H,3-16,21-36H2,1-2H3	OOFYMDXMQHPCQO-UHFFFAOYSA-N	False	False	True	False	False	False	False	False	False	False
373	2,4,8,10-Tetraoxaspiro[5.5]undecane, 3,9-di-3-cyclohexen-1-yl-	6600-31-3	C19H28O4	320.199	C1CC(CC=C1)C1OCC2(CO1)COC(OC2)C1CCC=CC1	InChI=1/C19H28O4/c1-3-7-15(8-4-1)17-20-11-19(12-21-17)13-22-18(23-14-19)16-9-5-2-6-10-16/h1-3,5,15-18H,4,6-14H2	WKTJXDHLMJKSGI-UHFFFAOYSA-N	False	False	False	False	False	False	False	False	False	True
374	Octadecanoic acid, barium salt (2:1)	6865-35-6	C18H36O2.1/2Ba	704.433	[Ba++].CCCCCCCCCCCCCCCCCC([O-])=O.CCCCCCCCCCCCCCCCCC([O-])=O	InChI=1S/2C18H36O2.Ba/c2*1-2-3-4-5-6-7-8-9-10-11-12-13-14-15-16-17-18(19)20;/h2*2-17H2,1H3,(H,19,20);/q;;+2/p-2	AGXUVMPSUKZYDT-UHFFFAOYSA-L	False	False	False	False	False	False	False	False	False	True
375	Carbonoperoxoic acid, OO-(1,1-dimethylpropyl) O-(2-ethylhexyl) ester	70833-40-8	C14H28O4	260.199	CCCCC(CC)COC(=O)OOC(C)(C)CC	InChI=1/C14H28O4/c1-6-9-10-12(7-2)11-16-13(15)17-18-14(4,5)8-3/h12H,6-11H2,1-5H3	HTCRKQHJUYBQTK-UHFFFAOYSA-N	False	False	False	False	False	False	False	False	False	True
376	Carbonic dichloride	75-44-5	CCl2O	97.9326	ClC(Cl)=O	InChI=1S/CCl2O/c2-1(3)4	YGYAWVDWMABLBF-UHFFFAOYSA-N	False	False	False	False	False	False	False	False	False	True
377	Phenol, 2,2-methylenebis[4-methyl-6-(1-methylcyclohexyl)-	77-62-3	C29H40O2	420.303	CC1=CC(=C(O)C(CC2=C(O)C(=CC(C)=C2)C2(C)CCCCC2)=C1)C1(C)CCCCC1	InChI=1S/C29H40O2/c1-20-15-22(26(30)24(17-20)28(3)11-7-5-8-12-28)19-23-16-21(2)18-25(27(23)31)29(4)13-9-6-10-14-29/h15-18,30-31H,5-14,19H2,1-4H3	PHXLONCQBNATSL-UHFFFAOYSA-N	True	False	False	False	False	False	False	False	False	False
378	1,3-Propanediol, 2-(hydroxymethyl)-2-methyl-	77-85-0	C5H12O3	120.079	CC(CO)(CO)CO	InChI=1S/C5H12O3/c1-5(2-6,3-7)4-8/h6-8H,2-4H2,1H3	QXJQHYBHAIHNGG-UHFFFAOYSA-N	False	False	False	False	False	True	False	False	False	False
379	Phenol, 2,2-methylenebis[4-methyl-6-nonyl-	7786-17-6	C33H52O2	480.397	CCCCCCCCCC1=CC(C)=CC(CC2=C(O)C(CCCCCCCCC)=CC(C)=C2)=C1O	InChI=1S/C33H52O2/c1-5-7-9-11-13-15-17-19-28-21-26(3)23-30(32(28)34)25-31-24-27(4)22-29(33(31)35)20-18-16-14-12-10-8-6-2/h21-24,34-35H,5-20,25H2,1-4H3	XQESJWNDTICJHW-UHFFFAOYSA-N	True	False	False	False	False	False	False	False	False	False
380	Acetic acid, 2-hydroxy-	79-14-1	C2H4O3	76.016	OCC(O)=O	InChI=1S/C2H4O3/c3-1-2(4)5/h3H,1H2,(H,4,5)	AEMRFAOFKBGASW-UHFFFAOYSA-N	False	False	False	False	False	True	True	False	False	False
381	Propanoic acid, 2-hydroxy-, (2S)-	79-33-4	C3H6O3	90.0317	C[C@H](O)C(O)=O	InChI=1S/C3H6O3/c1-2(4)3(5)6/h2,4H,1H3,(H,5,6)/t2-/m0/s1	JVTAAEKCZFNVCJ-REOHCLBHSA-N	False	False	False	False	False	True	True	False	False	False
382	9,10-Anthracenedione, 1,4-dihydroxy-	81-64-1	C14H8O4	240.042	OC1=CC=C(O)C2=C1C(=O)C1=C(C=CC=C1)C2=O	InChI=1S/C14H8O4/c15-9-5-6-10(16)12-11(9)13(17)7-3-1-2-4-8(7)14(12)18/h1-6,15-16H	GUEIZVNYDFNHJU-UHFFFAOYSA-N	True	False	False	True	False	False	False	False	False	False
383	Benzenepropanoic acid, 3,5-bis(1,1-dimethylethyl)-4-hydroxy-, 1,1-[2-[[3-[3,5-bis(1,1-dimethylethyl)-4-hydroxyphenyl]-1-oxopropoxy]methyl]-2-(hydroxymethyl)-1,3-propanediyl] ester	84633-54-5	C56H84O10	916.606	CC(C)(C)C1=CC(CCC(=O)OCC(CO)(COC(=O)CCC2=CC(=C(O)C(=C2)C(C)(C)C)C(C)(C)C)COC(=O)CCC2=CC(=C(O)C(=C2)C(C)(C)C)C(C)(C)C)=CC(=C1O)C(C)(C)C	InChI=1S/C56H84O10/c1-50(2,3)38-25-35(26-39(47(38)61)51(4,5)6)19-22-44(58)64-32-56(31-57,33-65-45(59)23-20-36-27-40(52(7,8)9)48(62)41(28-36)53(10,11)12)34-66-46(60)24-21-37-29-42(54(13,14)15)49(63)43(30-37)55(16,17)18/h25-30,57,61-63H,19-24,31-34H2,1-18H3	PLTOWUBLEPQHQC-UHFFFAOYSA-N	True	False	False	False	False	True	False	True	False	False
384	7-Oxa-3,20-diazadispiro[5.1.11.2]heneicosane-20-propanoic acid, 2,2,4,4-tetramethyl-21-oxo-, dodecyl ester	85099-51-0	C37H68N2O4	604.518	CCCCCCCCCCCCOC(=O)CCN1C(=O)C2(CC(C)(C)NC(C)(C)C2)OC11CCCCCCCCCCC1	InChI=1S/C37H68N2O4/c1-6-7-8-9-10-11-15-18-21-24-29-42-32(40)25-28-39-33(41)36(30-34(2,3)38-35(4,5)31-36)43-37(39)26-22-19-16-13-12-14-17-20-23-27-37/h38H,6-31H2,1-5H3	FDCDWHGYQOJMTQ-UHFFFAOYSA-N	False	False	False	False	False	False	False	True	False	False
385	Benzoic acid, 2-hydroxy-, 4-(1,1-dimethylethyl)phenyl ester	87-18-3	C17H18O3	270.126	CC(C)(C)C1=CC=C(OC(=O)C2=C(O)C=CC=C2)C=C1	InChI=1S/C17H18O3/c1-17(2,3)12-8-10-13(11-9-12)20-16(19)14-6-4-5-7-15(14)18/h4-11,18H,1-3H3	DBOSBRHMHBENLP-UHFFFAOYSA-N	True	False	False	False	False	False	False	True	False	False
386	Phenol, 2,6-bis(1,1-dimethylethyl)-4-(methoxymethyl)-	87-97-8	C16H26O2	250.193	COCC1=CC(=C(O)C(=C1)C(C)(C)C)C(C)(C)C	InChI=1S/C16H26O2/c1-15(2,3)12-8-11(10-18-7)9-13(14(12)17)16(4,5)6/h8-9,17H,10H2,1-7H3	SCXYLTWTWUGEAA-UHFFFAOYSA-N	True	False	False	False	False	False	False	False	False	False
387	Phenol, 2-(1,1-dimethylethyl)-	88-18-6	C10H14O	150.104	CC(C)(C)C1=C(O)C=CC=C1	InChI=1S/C10H14O/c1-10(2,3)8-6-4-5-7-9(8)11/h4-7,11H,1-3H3	WJQOZHYUIDYNHM-UHFFFAOYSA-N	True	False	False	False	False	False	False	False	False	False
388	10H-Phenothiazine	92-84-2	C12H9NS	199.046	N1C2=CC=CC=C2SC2=C1C=CC=C2	InChI=1S/C12H9NS/c1-3-7-11-9(5-1)13-10-6-2-4-8-12(10)14-11/h1-8,13H	WJFKNYWRSNBZNX-UHFFFAOYSA-N	False	True	False	False	False	False	False	False	True	False
389	2-Propenoic acid, propyl ester	925-60-0	C6H10O2	114.068	CCCOC(=O)C=C	InChI=1S/C6H10O2/c1-3-5-8-6(7)4-2/h4H,2-3,5H2,1H3	PNXMTCDJUBJHQJ-UHFFFAOYSA-N	False	False	False	False	False	False	False	True	False	False
390	1H-Benzotriazole	95-14-7	C6H5N3	119.048	N1N=NC2=C1C=CC=C2	InChI=1S/C6H5N3/c1-2-4-6-5(3-1)7-9-8-6/h1-4H,(H,7,8,9)	QRUDEWIWKLJBPS-UHFFFAOYSA-N	False	False	False	False	False	False	False	True	False	False
391	1,4-Benzenediol, 2-methyl-	95-71-6	C7H8O2	124.052	CC1=C(O)C=CC(O)=C1	InChI=1S/C7H8O2/c1-5-4-6(8)2-3-7(5)9/h2-4,8-9H,1H3	CNHDIAIOKMXOLK-UHFFFAOYSA-N	True	False	False	False	False	False	False	False	False	False
392	2-Butanone, oxime	96-29-7	C4H9NO	87.0684	CCC(C)=NO	InChI=1S/C4H9NO/c1-3-4(2)5-6/h6H,3H2,1-2H3	WHIVNJATOVLWBW-UHFFFAOYSA-N	False	False	False	False	False	False	False	False	False	True
393	[1,1-Biphenyl]-4,4-diamine, 3,3-dichloro-	91-94-1	C12H10Cl2N2	252.022	NC1=C(Cl)C=C(C=C1)C1=CC(Cl)=C(N)C=C1	InChI=1S/C12H10Cl2N2/c13-9-5-7(1-3-11(9)15)8-2-4-12(16)10(14)6-8/h1-6H,15-16H2	HUWXDEQWWKGHRV-UHFFFAOYSA-N	False	True	False	False	False	False	False	False	False	False
395	1,3,5-Triazine-2,4,6(1H,3H,5H)-trione, 1,3,5-trichloro-	87-90-1	C3Cl3N3O3	230.901	ClN1C(=O)N(Cl)C(=O)N(Cl)C1=O	InChI=1S/C3Cl3N3O3/c4-7-1(10)8(5)3(12)9(6)2(7)11	YRIZYWQGELRKNT-UHFFFAOYSA-N	False	False	False	False	False	False	False	False	False	True
396	1,3,5-Triazine-2,4,6(1H,3H,5H)-trione, 1,3-dichloro-	2782-57-2	C3HCl2N3O3	196.939	ClN1C(=O)NC(=O)N(Cl)C1=O	InChI=1S/C3HCl2N3O3/c4-7-1(9)6-2(10)8(5)3(7)11/h(H,6,9,10)	CEJLBZWIKQJOAT-UHFFFAOYSA-N	False	False	False	False	False	False	False	False	False	True
397	2-Naphthalenamine	91-59-8	C10H9N	143.073	NC1=CC2=C(C=CC=C2)C=C1	InChI=1S/C10H9N/c11-10-6-5-8-3-1-2-4-9(8)7-10/h1-7H,11H2	JBIJLHTVPXGSAM-UHFFFAOYSA-N	False	True	False	False	False	False	False	False	False	False
398	Ethanethioamide	62-55-5	C2H5NS	75.0143	CC(N)=S	InChI=1S/C2H5NS/c1-2(3)4/h1H3,(H2,3,4)	YUKQRDCYNOVPGJ-UHFFFAOYSA-N	False	True	False	False	False	False	False	False	True	False
399	2,7-Naphthalenedisulfonic acid, 3,3-[[1,1-biphenyl]-4,4-diylbis(2,1-diazenediyl)]bis[5-amino-4-hydroxy-, sodium salt (1:4)	2602-46-2	C32H24N6O14S4.4Na	931.951	[Na+].[Na+].[Na+].[Na+].NC1=CC(=CC2=CC(=C(\N=N\C3=CC=C(C=C3)C3=CC=C(C=C3)\N=N/C3=C(C=C4C=C(C=C(N)C4=C3O)S([O-])(=O)=O)S([O-])(=O)=O)C(O)=C12)S([O-])(=O)=O)S([O-])(=O)=O	InChI=1S/C32H24N6O14S4.4Na/c33-23-13-21(53(41,42)43)9-17-11-25(55(47,48)49)29(31(39)27(17)23)37-35-19-5-1-15(2-6-19)16-3-7-20(8-4-16)36-38-30-26(56(50,51)52)12-18-10-22(54(44,45)46)14-24(34)28(18)32(30)40;;;;/h1-14,39-40H,33-34H2,(H,41,42,43)(H,44,45,46)(H,47,48,49)(H,50,51,52);;;;/q;4*+1/p-4/b37-35-,38-36+;;;;	MPCYPRXRVWZKGF-GAKUMYFHSA-J	True	True	False	False	False	False	False	False	True	False
400	[1,1-Biphenyl]-4,4-diamine, 3,3-dimethoxy-	119-90-4	C14H16N2O2	244.121	COC1=CC(=CC=C1N)C1=CC(OC)=C(N)C=C1	InChI=1S/C14H16N2O2/c1-17-13-7-9(3-5-11(13)15)10-4-6-12(16)14(8-10)18-2/h3-8H,15-16H2,1-2H3	JRBJSXQPQWSCCF-UHFFFAOYSA-N	False	True	False	False	False	False	False	False	False	False
401	Glycine, N,N-1,2-ethanediylbis[N-(carboxymethyl)-	60-00-4	C10H16N2O8	292.091	OC(=O)CN(CCN(CC(O)=O)CC(O)=O)CC(O)=O	InChI=1S/C10H16N2O8/c13-7(14)3-11(4-8(15)16)1-2-12(5-9(17)18)6-10(19)20/h1-6H2,(H,13,14)(H,15,16)(H,17,18)(H,19,20)	KCXVZYZYPLLWCC-UHFFFAOYSA-N	False	False	False	False	False	False	True	False	False	False
402	[1,1-Biphenyl]-4-amine	92-67-1	C12H11N	169.089	NC1=CC=C(C=C1)C1=CC=CC=C1	InChI=1S/C12H11N/c13-12-8-6-11(7-9-12)10-4-2-1-3-5-10/h1-9H,13H2	DMVOXQPQNTYEKQ-UHFFFAOYSA-N	False	True	False	False	False	False	False	False	False	False
403	Phosphoric triamide, N,N,N,N,N,N-hexamethyl-	680-31-9	C6H18N3OP	179.119	CN(C)P(=O)(N(C)C)N(C)C	InChI=1S/C6H18N3OP/c1-7(2)11(10,8(3)4)9(5)6/h1-6H3	GNOIPBMMFNIUFM-UHFFFAOYSA-N	False	False	False	False	False	False	False	False	False	True
404	Cuprate(2-), [2-hydroxy-5-[2-[4-[2-[2-(hydroxy-╬║O)-6-hydroxy-3-[2-[2-(hydroxy-╬║O)-5-sulfophenyl]diazenyl-╬║N1]phenyl]diazenyl][1,1-biphenyl]-4-yl]diazenyl]benzoato(4-)]-, sodium (1:2)	16071-86-6	C31H18CuN6O9S.2Na	758.995	[Na+].[Na+].[Cu++].OC1=CC=C(\N=N\C2=C([O-])C=CC(=C2)S([O-])(=O)=O)C([O-])=C1N=NC1=CC=C(C=C1)C1=CC=C(C=C1)N=NC1=CC(C([O-])=O)=C(O)C=C1	InChI=1S/C31H22N6O9S.Cu.2Na/c38-26-12-9-21(15-23(26)31(42)43)34-32-19-5-1-17(2-6-19)18-3-7-20(8-4-18)33-37-29-28(40)14-11-24(30(29)41)35-36-25-16-22(47(44,45)46)10-13-27(25)39;;;/h1-16,38-41H,(H,42,43)(H,44,45,46);;;/q;+2;2*+1/p-4/b34-32?,36-35+,37-33?;;;	HZBTZQVWJPRVDN-NQSQUIFHSA-J	True	False	False	False	False	False	True	False	True	False
405	Phenol, 4-(phenylmethoxy)-	103-16-2	C13H12O2	200.084	OC1=CC=C(OCC2=CC=CC=C2)C=C1	InChI=1S/C13H12O2/c14-12-6-8-13(9-7-12)15-10-11-4-2-1-3-5-11/h1-9,14H,10H2	VYQNWZOUAUKGHI-UHFFFAOYSA-N	True	False	False	False	False	False	False	False	False	False
406	2(3H)-Benzothiazolethione, sodium salt (1:1)	2492-26-4	C7H5NS2.Na	188.968	[Na+].[S-]C1=NC2=CC=CC=C2S1	InChI=1S/C7H5NS2.Na/c9-7-8-5-3-1-2-4-6(5)10-7;/h1-4H,(H,8,9);/q;+1/p-1	VLDHWMAJBNWALQ-UHFFFAOYSA-M	False	False	False	False	False	False	False	False	True	False
407	Benzenepropanoic acid, 3,5-bis(1,1-dimethylethyl)-4-hydroxy-, methyl ester	6386-38-5	C18H28O3	292.204	COC(=O)CCC1=CC(=C(O)C(=C1)C(C)(C)C)C(C)(C)C	InChI=1S/C18H28O3/c1-17(2,3)13-10-12(8-9-15(19)21-7)11-14(16(13)20)18(4,5)6/h10-11,20H,8-9H2,1-7H3	PXMJCECEFTYEKE-UHFFFAOYSA-N	True	False	False	False	False	False	False	True	False	False
408	1,4-Benzenedicarboxylic acid, 1,4-bis[2-(1,1-dimethylethyl)-6-[[3-(1,1-dimethylethyl)-2-hydroxy-5-methylphenyl]methyl]-4-methylphenyl] ester	57569-40-1	C54H66O6	810.486	CC1=CC(=C(OC(=O)C2=CC=C(C=C2)C(=O)OC2=C(C=C(C)C=C2CC2=C(O)C(=CC(C)=C2)C(C)(C)C)C(C)(C)C)C(CC2=C(O)C(=CC(C)=C2)C(C)(C)C)=C1)C(C)(C)C	InChI=1S/C54H66O6/c1-31-21-37(45(55)41(25-31)51(5,6)7)29-39-23-33(3)27-43(53(11,12)13)47(39)59-49(57)35-17-19-36(20-18-35)50(58)60-48-40(24-34(4)28-44(48)54(14,15)16)30-38-22-32(2)26-42(46(38)56)52(8,9)10/h17-28,55-56H,29-30H2,1-16H3	JWXSMZJIYUUXSV-UHFFFAOYSA-N	True	False	False	False	False	False	False	True	False	False
409	Phenol, 2,2-(2-methylpropylidene)bis[4,6-dimethyl-	33145-10-7	C20H26O2	298.193	CC(C)C(C1=CC(C)=CC(C)=C1O)C1=CC(C)=CC(C)=C1O	InChI=1S/C20H26O2/c1-11(2)18(16-9-12(3)7-14(5)19(16)21)17-10-13(4)8-15(6)20(17)22/h7-11,18,21-22H,1-6H3	SZAQZZKNQILGPU-UHFFFAOYSA-N	True	False	False	False	False	False	False	False	False	False
410	Phenol, 2-(1,1-dimethylethyl)-4,6-dimethyl-	1879-09-0	C12H18O	178.136	CC1=CC(C)=C(O)C(=C1)C(C)(C)C	InChI=1S/C12H18O/c1-8-6-9(2)11(13)10(7-8)12(3,4)5/h6-7,13H,1-5H3	OPLCSTZDXXUYDU-UHFFFAOYSA-N	True	False	False	False	False	False	False	False	False	False
411	1-Propene, 2-methyl-, trimer	7756-94-7	(C4H8)3	168.188	CC(C)=CC(C)(C)CC(C)(C)C	InChI=1S/C12H24/c1-10(2)8-12(6,7)9-11(3,4)5/h8H,9H2,1-7H3	DRHABPMHZRIRAH-UHFFFAOYSA-N	False	False	False	False	False	False	False	False	False	True
412	Benzenesulfonic acid, 5-benzoyl-4-hydroxy-2-methoxy-	4065-45-6	C14H12O6S	308.035	COC1=C(C=C(C(=O)C2=CC=CC=C2)C(O)=C1)S(O)(=O)=O	InChI=1S/C14H12O6S/c1-20-12-8-11(15)10(7-13(12)21(17,18)19)14(16)9-5-3-2-4-6-9/h2-8,15H,1H3,(H,17,18,19)	CXVGEDCSTKKODG-UHFFFAOYSA-N	True	False	False	False	False	False	False	False	True	False
413	Benzamide, 2-hydroxy-N-1H-1,2,4-triazol-5-yl-	36411-52-6	C9H8N4O2	204.065	OC1=C(C=CC=C1)C(=O)NC1=NN=CN1	InChI=1S/C9H8N4O2/c14-7-4-2-1-3-6(7)8(15)12-9-10-5-11-13-9/h1-5,14H,(H2,10,11,12,13,15)	MZZYGYNZAOVRTG-UHFFFAOYSA-N	True	False	False	False	False	False	False	False	False	False
414	╬▒-D-Glucopyranoside, ╬▓-D-fructofuranosyl	57-50-1	C12H22O11	342.116	OC[C@H]1O[C@@](CO)(O[C@H]2O[C@H](CO)[C@@H](O)[C@H](O)[C@H]2O)[C@@H](O)[C@@H]1O	InChI=1S/C12H22O11/c13-1-4-6(16)8(18)9(19)11(21-4)23-12(3-15)10(20)7(17)5(2-14)22-12/h4-11,13-20H,1-3H2/t4-,5-,6-,7-,8+,9-,10+,11-,12+/m1/s1	CZMRCDWAGMRECN-UGDNZRGBSA-N	False	False	False	False	False	True	False	False	False	False
415	Propanoic acid, 3-(dodecylthio)-, 1,1-[oxybis(2,1-ethanediyloxy-2,1-ethanediyl)] ester	64253-30-1	C38H74O7S2	706.488	CCCCCCCCCCCCSCCC(=O)OCCOCCOCCOCCOC(=O)CCSCCCCCCCCCCCC	InChI=1S/C38H74O7S2/c1-3-5-7-9-11-13-15-17-19-21-33-46-35-23-37(39)44-31-29-42-27-25-41-26-28-43-30-32-45-38(40)24-36-47-34-22-20-18-16-14-12-10-8-6-4-2/h3-36H2,1-2H3	NMWLFOFCBZILSO-UHFFFAOYSA-N	False	False	False	False	False	False	False	True	True	False
416	Phosphorous acid, 2-(2-hydroxypropoxy)-1-methylethyl bis[13-hydroxy-7-[2-(2-hydroxypropoxy)-1-methylethoxy]-1,5,9-trimethyl-3,6,8,11-tetraoxa-7-phosphatetradec-1-yl] ester (9CI)	13474-96-9	C42H89O21P3		CC(O)COCC(C)OP(OC(C)COCC(C)O)OC(C)COCC(C)OP(OC(C)COCC(C)O)OC(C)COCC(C)OP(OC(C)COCC(C)O)OC(C)COCC(C)O	InChI=1/C42H89O21P3/c1-29(43)15-48-20-34(6)55-64(56-35(7)21-49-16-30(2)44)60-39(11)25-53-27-41(13)62-66(59-38(10)24-52-19-33(5)47)63-42(14)28-54-26-40(12)61-65(57-36(8)22-50-17-31(3)45)58-37(9)23-51-18-32(4)46/h29-47H,15-28H2,1-14H3	YUQUMZODFSNECB-UHFFFAOYNA-N	False	False	True	False	False	True	False	False	False	False
417	Phenol, 4-methyl-2,6-bis(1-phenylethyl)-	1817-68-1	C23H24O	316.183	CC(C1=CC=CC=C1)C1=CC(C)=CC(C(C)C2=CC=CC=C2)=C1O	InChI=1/C23H24O/c1-16-14-21(17(2)19-10-6-4-7-11-19)23(24)22(15-16)18(3)20-12-8-5-9-13-20/h4-15,17-18,24H,1-3H3	QFCGHEBLSUPGPF-UHFFFAOYSA-N	True	False	False	False	False	False	False	False	False	False
418	Phosphonic acid, diisooctyl ester	36116-84-4	C16H35O3P	306.232	CC(C)CCCCCOP(=O)OCCCCCC(C)C	InChI=1S/C16H35O3P/c1-15(2)11-7-5-9-13-18-20(17)19-14-10-6-8-12-16(3)4/h15-16,20H,5-14H2,1-4H3	HXYIURVJRFSMCN-UHFFFAOYSA-N	False	False	True	False	False	False	False	False	False	False
419	1,3,2-Dioxaphosphorinane, 5,5-dimethyl-2-phenoxy-	3057-08-7	C11H15O3P	226.076	CC1(C)COP(OC2=CC=CC=C2)OC1	InChI=1S/C11H15O3P/c1-11(2)8-12-15(13-9-11)14-10-6-4-3-5-7-10/h3-7H,8-9H2,1-2H3	JSVDMQKVGLGYCM-UHFFFAOYSA-N	False	False	True	False	False	False	False	False	False	False
420	Benzenesulfonamide, 4-methyl-N-[4-(phenylamino)phenyl]-	100-93-6	C19H18N2O2S	338.109	CC1=CC=C(C=C1)S(=O)(=O)NC1=CC=C(NC2=CC=CC=C2)C=C1	InChI=1S/C19H18N2O2S/c1-15-7-13-19(14-8-15)24(22,23)21-18-11-9-17(10-12-18)20-16-5-3-2-4-6-16/h2-14,20-21H,1H3	KEZPMZSDLBJCHH-UHFFFAOYSA-N	False	True	False	False	False	False	False	False	True	False
421	Phenol, 4,4-thiobis[2-(1,1-dimethylethyl)-6-methyl-	96-66-2	C22H30O2S	358.197	CC1=CC(SC2=CC(=C(O)C(C)=C2)C(C)(C)C)=CC(=C1O)C(C)(C)C	InChI=1S/C22H30O2S/c1-13-9-15(11-17(19(13)23)21(3,4)5)25-16-10-14(2)20(24)18(12-16)22(6,7)8/h9-12,23-24H,1-8H3	YFHKLSPMRRWLKI-UHFFFAOYSA-N	True	False	False	False	False	False	False	False	True	False
422	1,3-Benzenediol, 1-benzoate	136-36-7	C13H10O3	214.063	OC1=CC(OC(=O)C2=CC=CC=C2)=CC=C1	InChI=1S/C13H10O3/c14-11-7-4-8-12(9-11)16-13(15)10-5-2-1-3-6-10/h1-9,14H	GDESWOTWNNGOMW-UHFFFAOYSA-N	True	False	False	False	False	False	False	True	False	False
423	Phosphorotrithious acid, tridodecyl ester	1656-63-9	C36H75PS3	634.477	CCCCCCCCCCCCSP(SCCCCCCCCCCCC)SCCCCCCCCCCCC	InChI=1S/C36H75PS3/c1-4-7-10-13-16-19-22-25-28-31-34-38-37(39-35-32-29-26-23-20-17-14-11-8-5-2)40-36-33-30-27-24-21-18-15-12-9-6-3/h4-36H2,1-3H3	JZNDMMGBXUYFNQ-UHFFFAOYSA-N	False	False	False	False	False	False	False	False	True	False
424	Phosphorous acid, diisooctyl 4-octylphenyl ester	68133-13-1	C30H55O3P	494.389	CCCCCCCCC1=CC=C(C=C1)P(=O)(OCCCCCC(C)C)OCCCCCC(C)C	InChI=1S/C30H55O3P/c1-6-7-8-9-10-15-20-29-21-23-30(24-22-29)34(31,32-25-16-11-13-18-27(2)3)33-26-17-12-14-19-28(4)5/h21-24,27-28H,6-20,25-26H2,1-5H3	HPLQLQQLRLADHV-UHFFFAOYSA-N	False	False	True	False	False	False	False	False	False	False
425	Phenol, 2-(1,1-dimethylethyl)-5-methyl-	88-60-8	C11H16O	164.12	CC1=CC(O)=C(C=C1)C(C)(C)C	InChI=1S/C11H16O/c1-8-5-6-9(10(12)7-8)11(2,3)4/h5-7,12H,1-4H3	XOUQAVYLRNOXDO-UHFFFAOYSA-N	True	False	False	False	False	False	False	False	False	False
426	Silane, tetramethyl-	75-76-3	C4H12Si	88.0708	C[Si](C)(C)C	InChI=1S/C4H12Si/c1-5(2,3)4/h1-4H3	CZDYPVPMEAXLPK-UHFFFAOYSA-N	False	False	False	False	False	False	False	False	False	True
427	Distannoxane, 1,1,1,3,3,3-hexapropyl-	1067-29-4	C18H42OSn2	514.128	CCC[Sn](CCC)(CCC)O[Sn](CCC)(CCC)CCC	InChI=1S/6C3H7.O.2Sn/c6*1-3-2;;;/h6*1,3H2,2H3;;;	DZWGKMVDRPKMPD-UHFFFAOYSA-N	False	False	False	False	True	False	False	False	False	False
428	Stannane, dibutyl-	1002-53-5	C8H20Sn	236.059	[H][Sn]([H])(CCCC)CCCC	InChI=1S/2C4H9.Sn.2H/c2*1-3-4-2;;;/h2*1,3-4H2,2H3;;;	WCRDXYSYPCEIAK-UHFFFAOYSA-N	False	False	False	False	True	False	False	False	False	False
429	Benzenamine, 4-nonyl-N-(4-nonylphenyl)-	24925-59-5	C30H47N	421.371	CCCCCCCCCC1=CC=C(NC2=CC=C(CCCCCCCCC)C=C2)C=C1	InChI=1S/C30H47N/c1-3-5-7-9-11-13-15-17-27-19-23-29(24-20-27)31-30-25-21-28(22-26-30)18-16-14-12-10-8-6-4-2/h19-26,31H,3-18H2,1-2H3	FCQAFXHLHBGGSK-UHFFFAOYSA-N	False	True	False	False	False	False	False	False	False	False
430	Phenol, 2,4-diethenyl-	61345-72-0	C10H10O	146.073	OC1=C(C=C)C=C(C=C)C=C1	InChI=1S/C10H10O/c1-3-8-5-6-10(11)9(4-2)7-8/h3-7,11H,1-2H2	GZGSEMRMKBBQGA-UHFFFAOYSA-N	True	False	False	False	False	False	False	False	False	False
431	Octadecanamide, N-(4-hydroxyphenyl)-	103-99-1	C24H41NO2	375.314	CCCCCCCCCCCCCCCCCC(=O)NC1=CC=C(O)C=C1	InChI=1S/C24H41NO2/c1-2-3-4-5-6-7-8-9-10-11-12-13-14-15-16-17-24(27)25-22-18-20-23(26)21-19-22/h18-21,26H,2-17H2,1H3,(H,25,27)	YASWBJXTHOXPGK-UHFFFAOYSA-N	True	True	False	False	False	False	False	False	False	False
432	2,4,8,10-Tetraoxa-3,9-diphosphaspiro[5.5]undecane, 3,9-bis(isodecyloxy)-	26544-27-4	C25H50O6P2	508.308	CCCCCCCCC(C)OP1COC2(CO1)COP(OC(C)CCCCCCCC)OC2	InChI=1/C25H50O6P2/c1-5-7-9-11-13-15-17-23(3)30-32-22-26-25(19-27-32)20-28-33(29-21-25)31-24(4)18-16-14-12-10-8-6-2/h23-24H,5-22H2,1-4H3	DZINNFAPCUPFRA-UHFFFAOYSA-N	False	False	True	False	False	False	False	False	False	False
433	Ethanedioic acid, 1,2-bis[2-(phenylmethylene)hydrazide]	6629-10-3	C16H14N4O2	294.112	[H]N(N=CC1=CC=CC=C1)C(=O)C(=O)N([H])N=CC1=CC=CC=C1	InChI=1S/C16H14N4O2/c21-15(19-17-11-13-7-3-1-4-8-13)16(22)20-18-12-14-9-5-2-6-10-14/h1-12H,(H,19,21)(H,20,22)	GTIBACHAUHDNPH-UHFFFAOYSA-N	False	False	False	False	False	False	False	False	False	True
434	Octadecanoic acid, cadmium salt (2:1)	2223-93-0	C18H36O2.1/2Cd	680.431	[Cd++].CCCCCCCCCCCCCCCCCC([O-])=O.CCCCCCCCCCCCCCCCCC([O-])=O	InChI=1S/2C18H36O2.Cd/c2*1-2-3-4-5-6-7-8-9-10-11-12-13-14-15-16-17-18(19)20;/h2*2-17H2,1H3,(H,19,20);/q;;+2/p-2	GWOWVOYJLHSRJJ-UHFFFAOYSA-L	False	False	False	False	False	False	False	False	False	True
435	Nickel, (1-butanamine)[[2,2-(thio-╬║S)bis[4-(1,1,3,3-tetramethylbutyl)phenolato-╬║O]](2-)]-	14516-71-3	C32H51NNiO2S	571.299	[Ni++].CCCCN.CC(C)(C)CC(C)(C)C1=CC=C([O-])C(SC2=CC(=CC=C2[O-])C(C)(C)CC(C)(C)C)=C1	InChI=1S/C28H42O2S.C4H11N.Ni/c1-25(2,3)17-27(7,8)19-11-13-21(29)23(15-19)31-24-16-20(12-14-22(24)30)28(9,10)18-26(4,5)6;1-2-3-4-5;/h11-16,29-30H,17-18H2,1-10H3;2-5H2,1H3;/q;;+2/p-2	DPLLDVMBMPQDCO-UHFFFAOYSA-L	False	False	False	False	False	False	False	False	True	False
436	Stannane, chlorotripropyl-	2279-76-7	C9H21ClSn	284.035	CCC[Sn](Cl)(CCC)CCC	InChI=1S/3C3H7.ClH.Sn/c3*1-3-2;;/h3*1,3H2,2H3;1H;/q;;;;+1/p-1	FVFLIQMADUVDSP-UHFFFAOYSA-M	False	False	False	False	True	False	False	False	False	False
437	1,2-Ethanediamine, N1,N2-diphenyl-	150-61-8	C14H16N2	212.131	C(CNC1=CC=CC=C1)NC1=CC=CC=C1	InChI=1S/C14H16N2/c1-3-7-13(8-4-1)15-11-12-16-14-9-5-2-6-10-14/h1-10,15-16H,11-12H2	NOUUUQMKVOUUNR-UHFFFAOYSA-N	False	True	False	False	False	False	False	False	False	False
438	Benzenamine, 4-methoxy-N-(4-methoxyphenyl)-	101-70-2	C14H15NO2	229.11	COC1=CC=C(NC2=CC=C(OC)C=C2)C=C1	InChI=1S/C14H15NO2/c1-16-13-7-3-11(4-8-13)15-12-5-9-14(17-2)10-6-12/h3-10,15H,1-2H3	VCOONNWIINSFBA-UHFFFAOYSA-N	False	True	False	False	False	False	False	False	False	False
439	Phenol, 2,6-bis[[3-(1,1-dimethylethyl)-2-hydroxy-5-methylphenyl]octahydro-4,7-methano-1H-indenyl]-4-methyl-	31851-03-3	C49H64O3	700.486	CC1=CC(=C(O)C(=C1)C1(CCC2C3CCC(C3)C12)C1=CC(C)=CC(=C1O)C1(CCC2C3CCC(C3)C12)C1=CC(C)=CC(=C1O)C(C)(C)C)C(C)(C)C	InChI=1/C49H64O3/c1-26-18-35(46(4,5)6)43(50)37(20-26)48(16-14-33-29-10-12-31(24-29)41(33)48)39-22-28(3)23-40(45(39)52)49(17-15-34-30-11-13-32(25-30)42(34)49)38-21-27(2)19-36(44(38)51)47(7,8)9/h18-23,29-34,41-42,50-52H,10-17,24-25H2,1-9H3	HCAQPAMZCORZDE-UHFFFAOYSA-N	True	False	False	False	False	False	False	False	False	False
440	Phenol, 2-(1,1-dimethylethyl)-4-[[5-(1,1-dimethylethyl)-4-hydroxy-2-methylphenyl]thio]-5-methyl-, 1,1,1-phosphite	36339-47-6	C66H87O6PS3		CC1=CC(O)=C(C=C1SC1=CC(=C(OP(OC2=C(C=C(SC3=CC(=C(O)C=C3C)C(C)(C)C)C(C)=C2)C(C)(C)C)OC2=C(C=C(SC3=CC(=C(O)C=C3C)C(C)(C)C)C(C)=C2)C(C)(C)C)C=C1C)C(C)(C)C)C(C)(C)C	InChI=1S/C66H87O6PS3/c1-37-25-49(67)43(61(7,8)9)31-55(37)74-58-34-46(64(16,17)18)52(28-40(58)4)70-73(71-53-29-41(5)59(35-47(53)65(19,20)21)75-56-32-44(62(10,11)12)50(68)26-38(56)2)72-54-30-42(6)60(36-48(54)66(22,23)24)76-57-33-45(63(13,14)15)51(69)27-39(57)3/h25-36,67-69H,1-24H3	BZOOHIARAFBZEV-UHFFFAOYSA-N	True	False	True	False	False	False	False	False	True	False
441	Dodecanedioic acid, 1,12-bis[2-(2-hydroxybenzoyl)hydrazide]	63245-38-5	C26H34N4O6	498.248	OC1=C(C=CC=C1)C(=O)NNC(=O)CCCCCCCCCCC(=O)NNC(=O)C1=C(O)C=CC=C1	InChI=1S/C26H34N4O6/c31-21-15-11-9-13-19(21)25(35)29-27-23(33)17-7-5-3-1-2-4-6-8-18-24(34)28-30-26(36)20-14-10-12-16-22(20)32/h9-16,31-32H,1-8,17-18H2,(H,27,33)(H,28,34)(H,29,35)(H,30,36)	KKZSDWROKQKKPM-UHFFFAOYSA-N	True	False	False	False	False	False	False	False	False	False
442	Propanamide, N-(2,2,6,6-tetramethyl-4-piperidinyl)-3-[(2,2,6,6-tetramethyl-4-piperidinyl)amino]-	76505-58-3	C21H42N4O	366.336	CC1(C)CC(CC(C)(C)N1)NCCC(=O)NC1CC(C)(C)NC(C)(C)C1	InChI=1S/C21H42N4O/c1-18(2)11-15(12-19(3,4)24-18)22-10-9-17(26)23-16-13-20(5,6)25-21(7,8)14-16/h15-16,22,24-25H,9-14H2,1-8H3,(H,23,26)	GMBXBKNMMIWUED-UHFFFAOYSA-N	False	False	False	False	False	False	False	False	False	True
443	Acetic acid, copper(2+) salt (2:1)	142-71-2	C2H4O2.1/2Cu	180.956	[Cu++].CC([O-])=O.CC([O-])=O	InChI=1S/2C2H4O2.Cu/c2*1-2(3)4;/h2*1H3,(H,3,4);/q;;+2/p-2	OPQARKPSCNTWTJ-UHFFFAOYSA-L	False	False	False	False	False	False	False	False	False	True
444	2-Oxiranemethanol	556-52-5	C3H6O2	74.0368	OCC1CO1	InChI=1/C3H6O2/c4-1-3-2-5-3/h3-4H,1-2H2	CTKINSOISVBQLD-UHFFFAOYSA-N	False	False	False	False	False	True	False	False	False	False
445	Acetic acid, zinc salt, hydrate (2:1:2)	5970-45-6	C2H4O2.H2O.1/2Zn	217.977	O.O.[Zn++].CC([O-])=O.CC([O-])=O	InChI=1S/2C2H4O2.2H2O.Zn/c2*1-2(3)4;;;/h2*1H3,(H,3,4);2*1H2;/q;;;;+2/p-2	BEAZKUGSCHFXIQ-UHFFFAOYSA-L	False	False	False	False	False	False	True	False	False	False
446	2H-Benzimidazole-2-thione, 1,3-dihydro-, zinc salt (2:1)	3030-80-6	C7H6N2S.1/2Zn	361.964	[Zn++].[S-]C1=NC2=CC=CC=C2N1.[S-]C1=NC2=CC=CC=C2N1	InChI=1S/2C7H6N2S.Zn/c2*10-7-8-5-3-1-2-4-6(5)9-7;/h2*1-4H,(H2,8,9,10);/q;;+2/p-2	HQYFKBJJJHDINU-UHFFFAOYSA-L	False	False	False	False	False	False	False	False	True	False
447	Acetic acid, barium salt (2:1)	543-80-6	C2H4O2.1/2Ba	255.932	[Ba++].CC([O-])=O.CC([O-])=O	InChI=1S/2C2H4O2.Ba/c2*1-2(3)4;/h2*1H3,(H,3,4);/q;;+2/p-2	ITHZDDVSAWDQPZ-UHFFFAOYSA-L	False	False	False	False	False	False	False	False	False	True
448	Octanoic acid, barium salt (2:1)	4696-54-2	C8H16O2.1/2Ba	424.12	[Ba++].CCCCCCCC([O-])=O.CCCCCCCC([O-])=O	InChI=1S/2C8H16O2.Ba/c2*1-2-3-4-5-6-7-8(9)10;/h2*2-7H2,1H3,(H,9,10);/q;;+2/p-2	PJUKKJYOSBWEQO-UHFFFAOYSA-L	False	False	False	False	False	False	False	False	False	True
449	Dodecanoic acid, barium cadmium salt (1:?:?)	15337-60-7	C12H24O2.xBa.xCd	1048.49	[Cd++].[Ba++].CCCCCCCCCCCC([O-])=O.CCCCCCCCCCCC([O-])=O.CCCCCCCCCCCC([O-])=O.CCCCCCCCCCCC([O-])=O	InChI=1S/4C12H24O2.Ba.Cd/c4*1-2-3-4-5-6-7-8-9-10-11-12(13)14;;/h4*2-11H2,1H3,(H,13,14);;/q;;;;2*+2/p-4	RTOSJSSWYMWLIG-UHFFFAOYSA-J	False	False	False	False	False	False	True	False	False	False
450	Octadecanoic acid, barium cadmium salt (4:1:1)	1191-79-3	C18H36O2.1/4Ba.1/4Cd	1384.86	[Cd++].[Ba++].CCCCCCCCCCCCCCCCCC([O-])=O.CCCCCCCCCCCCCCCCCC([O-])=O.CCCCCCCCCCCCCCCCCC([O-])=O.CCCCCCCCCCCCCCCCCC([O-])=O	InChI=1S/4C18H36O2.Ba.Cd/c4*1-2-3-4-5-6-7-8-9-10-11-12-13-14-15-16-17-18(19)20;;/h4*2-17H2,1H3,(H,19,20);;/q;;;;2*+2/p-4	RGWMBYHTBXZOTN-UHFFFAOYSA-J	False	False	False	False	False	False	False	False	False	True
451	1,4-Benzenediamine, N1,N4-bis(1-ethyl-3-methylpentyl)-	139-60-6	C22H40N2	332.319	CCC(C)CC(CC)NC1=CC=C(NC(CC)CC(C)CC)C=C1	InChI=1/C22H40N2/c1-7-17(5)15-19(9-3)23-21-11-13-22(14-12-21)24-20(10-4)16-18(6)8-2/h11-14,17-20,23-24H,7-10,15-16H2,1-6H3	JUHXTONDLXIGGK-UHFFFAOYSA-N	False	True	False	False	False	False	False	False	False	False
452	Stannane, dibutylbis[(trifluoroacetyl)oxy]- (9CI)	52112-09-1	C12H18F6O4Sn		CCCC[Sn](CCCC)(OC(=O)C(F)(F)F)OC(=O)C(F)(F)F	InChI=1S/2C4H9.2C2HF3O2.Sn/c2*1-3-4-2;2*3-2(4,5)1(6)7;/h2*1,3-4H2,2H3;2*(H,6,7);/q;;;;+2/p-2	JTRGWAAQOVTJGY-UHFFFAOYSA-L	False	False	False	False	True	False	False	False	False	False
453	Phenol, 2-(1,1-dimethylethyl)-4-methyl-	2409-55-4	C11H16O	164.12	CC1=CC(=C(O)C=C1)C(C)(C)C	InChI=1S/C11H16O/c1-8-5-6-10(12)9(7-8)11(2,3)4/h5-7,12H,1-4H3	IKEHOXWJQXIQAG-UHFFFAOYSA-N	True	False	False	False	False	False	False	False	False	False
454	Octanoic acid, cadmium salt (2:1)	2191-10-8	C8H16O2.1/2Cd	400.118	[Cd++].CCCCCCCC([O-])=O.CCCCCCCC([O-])=O	InChI=1S/2C8H16O2.Cd/c2*1-2-3-4-5-6-7-8(9)10;/h2*2-7H2,1H3,(H,9,10);/q;;+2/p-2	KOTZHELIJDCVNA-UHFFFAOYSA-L	False	False	False	False	False	False	False	False	False	True
455	Dodecanoic acid, 1,1,1-(butylstannylidyne) ester	25151-00-2	C40H78O6Sn	774.482	CCCCCCCCCCCC(=O)O[Sn](CCCC)(OC(=O)CCCCCCCCCCC)OC(=O)CCCCCCCCCCC	InChI=1S/3C12H24O2.C4H9.Sn/c3*1-2-3-4-5-6-7-8-9-10-11-12(13)14;1-3-4-2;/h3*2-11H2,1H3,(H,13,14);1,3-4H2,2H3;/q;;;;+3/p-3	FKXJWELJXMKBDI-UHFFFAOYSA-K	False	False	False	False	True	False	False	False	False	False
456	Stannane, chlorotriethyl-	994-31-0	C6H15ClSn	241.988	CC[Sn](Cl)(CC)CC	InChI=1S/3C2H5.ClH.Sn/c3*1-2;;/h3*1H2,2H3;1H;/q;;;;+1/p-1	PIMYDFDXAUVLON-UHFFFAOYSA-M	False	False	False	False	True	False	False	False	False	False
457	Acetic acid, 2,2-[[bis(phenylmethyl)stannylene]bis(thio)]bis-, diisooctyl ester (9CI)	28675-83-4	C34H52O4S2Sn	708.233	CC(C)CCCCCOC(=O)CS[Sn](CC1=CC=CC=C1)(CC1=CC=CC=C1)SCC(=O)OCCCCCC(C)C	InChI=1S/2C10H20O2S.2C7H7.Sn/c2*1-9(2)6-4-3-5-7-12-10(11)8-13;2*1-7-5-3-2-4-6-7;/h2*9,13H,3-8H2,1-2H3;2*2-6H,1H2;/q;;;;+2/p-2	RCCUJSLMEMSWBH-UHFFFAOYSA-L	False	False	False	False	True	False	False	True	True	False
458	1,4-Benzenediamine, N1,N4-dibutyl-N1,N4-dinitroso-	19433-82-0	C14H22N4O2	278.174	CCCCN(N=O)C1=CC=C(C=C1)N(CCCC)N=O	InChI=1S/C14H22N4O2/c1-3-5-11-17(15-19)13-7-9-14(10-8-13)18(16-20)12-6-4-2/h7-10H,3-6,11-12H2,1-2H3	RJJJIBJBIYMDEC-UHFFFAOYSA-N	False	True	False	False	False	False	False	False	False	False
459	Stannane, dichlorodiethyl-	866-55-7	C4H10Cl2Sn	247.918	CC[Sn](Cl)(Cl)CC	InChI=1S/2C2H5.2ClH.Sn/c2*1-2;;;/h2*1H2,2H3;2*1H;/q;;;;+2/p-2	YFAXVVMIXZAKSR-UHFFFAOYSA-L	False	False	False	False	True	False	False	False	False	False
460	Propanoic acid, 3,3-(dichlorostannylene)bis-, 1,1-dibutyl ester	61470-33-5	C14H26Cl2O4Sn	448.023	CCCCOC(=O)CC[Sn](Cl)(Cl)CCC(=O)OCCCC	InChI=1S/2C7H13O2.2ClH.Sn/c2*1-3-5-6-9-7(8)4-2;;;/h2*2-6H2,1H3;2*1H;/q;;;;+2/p-2	XMGWLFYKLMZYEI-UHFFFAOYSA-L	False	False	False	False	True	False	False	True	False	False
461	2-Oxiraneoctanoic acid, 3-octyl-, 2-ethylhexyl ester	141-38-8	C26H50O3	410.376	CCCCCCCCC1OC1CCCCCCCC(=O)OCC(CC)CCCC	InChI=1/C26H50O3/c1-4-7-9-10-12-15-19-24-25(29-24)20-16-13-11-14-17-21-26(27)28-22-23(6-3)18-8-5-2/h23-25H,4-22H2,1-3H3	PUYRISKXBBQECH-UHFFFAOYSA-N	False	False	False	False	False	False	False	True	False	False
462	Benzoic acid, 3,4,5-trihydroxy-, butyl ester	1083-41-6	C11H14O5	226.084	CCCCOC(=O)C1=CC(O)=C(O)C(O)=C1	InChI=1S/C11H14O5/c1-2-3-4-16-11(15)7-5-8(12)10(14)9(13)6-7/h5-6,12-14H,2-4H2,1H3	XOPOEBVTQYAOSV-UHFFFAOYSA-N	True	False	False	False	False	False	False	True	False	False
463	Carbonic acid, lead(2+) salt (1:1)	598-63-0	CH2O3.Pb	269.977	[PbH2++].[O-]C([O-])=O	InChI=1S/CH2O3.Pb.2H/c2-1(3)4;;;/h(H2,2,3,4);;;/q;+2;;/p-2	MNOKDSJPPCFSFN-UHFFFAOYSA-L	False	False	False	False	False	False	False	False	False	True
464	D-Mannitol	69-65-8	C6H14O6	182.079	OC[C@@H](O)[C@@H](O)[C@H](O)[C@H](O)CO	InChI=1S/C6H14O6/c7-1-3(9)5(11)6(12)4(10)2-8/h3-12H,1-2H2/t3-,4-,5-,6-/m1/s1	FBPFZTCFMRRESA-KVTDHHQDSA-N	False	False	False	False	False	True	False	False	False	False
465	Phenol, 4-(2-naphthalenylamino)-	93-45-8	C16H13NO	235.1	OC1=CC=C(NC2=CC=C3C=CC=CC3=C2)C=C1	InChI=1S/C16H13NO/c18-16-9-7-14(8-10-16)17-15-6-5-12-3-1-2-4-13(12)11-15/h1-11,17-18H	RACMGQBQYYWANW-UHFFFAOYSA-N	True	True	False	False	False	False	False	False	False	False
466	1H-Indene-1,3(2H)-dione, 2-phenyl-	83-12-5	C15H10O2	222.068	O=C1C(C(=O)C2=CC=CC=C12)C1=CC=CC=C1	InChI=1S/C15H10O2/c16-14-11-8-4-5-9-12(11)15(17)13(14)10-6-2-1-3-7-10/h1-9,13H	NFBAXHOPROOJAW-UHFFFAOYSA-N	False	False	False	False	False	False	False	False	False	True
467	Phosphoric acid, trimethyl ester	512-56-1	C3H9O4P	140.024	COP(=O)(OC)OC	InChI=1S/C3H9O4P/c1-5-8(4,6-2)7-3/h1-3H3	WVLBCYQITXONBZ-UHFFFAOYSA-N	False	False	True	False	False	False	False	False	False	False
468	8-Quinolinol	148-24-3	C9H7NO	145.053	OC1=CC=CC2=CC=CN=C12	InChI=1S/C9H7NO/c11-8-5-1-3-7-4-2-6-10-9(7)8/h1-6,11H	MCJGNVYPOGVAJF-UHFFFAOYSA-N	True	False	False	False	False	False	False	False	False	False
469	Benzoic acid, 2-hydroxy-, phenyl ester	118-55-8	C13H10O3	214.063	OC1=C(C=CC=C1)C(=O)OC1=CC=CC=C1	InChI=1S/C13H10O3/c14-12-9-5-4-8-11(12)13(15)16-10-6-2-1-3-7-10/h1-9,14H	ZQBAKBUEJOMQEX-UHFFFAOYSA-N	True	False	False	False	False	False	False	True	False	False
470	Stannane, tetraethyl-	597-64-8	C8H20Sn	236.059	CC[Sn](CC)(CC)CC	InChI=1S/4C2H5.Sn/c4*1-2;/h4*1H2,2H3;	RWWNQEOPUOCKGR-UHFFFAOYSA-N	False	False	False	False	True	False	False	False	False	False
471	Acetamide, N-(2,2,6,6-tetramethyl-4-piperidinyl)-2-[(2,2,6,6-tetramethyl-4-piperidinyl)amino]-	93547-60-5	C20H40N4O	352.32	CC1(C)CC(CC(C)(C)N1)NCC(O)=NC1CC(C)(C)NC(C)(C)C1	InChI=1S/C20H40N4O/c1-17(2)9-14(10-18(3,4)23-17)21-13-16(25)22-15-11-19(5,6)24-20(7,8)12-15/h14-15,21,23-24H,9-13H2,1-8H3,(H,22,25)	CMBCMPYRBVJZDI-UHFFFAOYSA-N	False	False	False	False	False	False	False	False	False	True
472	Phenol, 4,4-thiobis-	2664-63-3	C12H10O2S	218.04	OC1=CC=C(SC2=CC=C(O)C=C2)C=C1	InChI=1S/C12H10O2S/c13-9-1-5-11(6-2-9)15-12-7-3-10(14)4-8-12/h1-8,13-14H	VWGKEVWFBOUAND-UHFFFAOYSA-N	True	False	False	False	False	False	False	False	True	False
473	Benzenamine, 2-methyl-, hydrochloride (1:1)	636-21-5	C7H9N.ClH	143.05	Cl.CC1=CC=CC=C1N	InChI=1S/C7H9N.ClH/c1-6-4-2-3-5-7(6)8;/h2-5H,8H2,1H3;1H	OGVXWEOZQMAAIM-UHFFFAOYSA-N	False	True	False	False	False	False	False	False	False	False
474	Benzenamine, 4,4-methylenebis-, hydrochloride (1:2)	13552-44-8	C13H14N2.2ClH	270.069	Cl.Cl.NC1=CC=C(CC2=CC=C(N)C=C2)C=C1	InChI=1S/C13H14N2.2ClH/c14-12-5-1-10(2-6-12)9-11-3-7-13(15)8-4-11;;/h1-8H,9,14-15H2;2*1H	MXNNTNFLRICRPT-UHFFFAOYSA-N	False	True	False	False	False	False	False	False	False	False
475	Ethanamine, N-ethyl-N-nitroso-	55-18-5	C4H10N2O	102.079	CCN(CC)N=O	InChI=1S/C4H10N2O/c1-3-6(4-2)5-7/h3-4H2,1-2H3	WBNQDOYYEUMPFS-UHFFFAOYSA-N	False	False	False	False	False	False	False	False	False	True
476	Ethane, 1,2-dimethoxy-	110-71-4	C4H10O2	90.0681	COCCOC	InChI=1S/C4H10O2/c1-5-3-4-6-2/h3-4H2,1-2H3	XTHFKEDIFFGKHM-UHFFFAOYSA-N	False	False	False	False	False	False	False	False	False	True
477	[1,1-Biphenyl]-4,4-diamine, 3,3-dimethyl-	119-93-7	C14H16N2	212.131	CC1=CC(=CC=C1N)C1=CC=C(N)C(C)=C1	InChI=1S/C14H16N2/c1-9-7-11(3-5-13(9)15)12-4-6-14(16)10(2)8-12/h3-8H,15-16H2,1-2H3	NUIURNJTPRWVAP-UHFFFAOYSA-N	False	True	False	False	False	False	False	False	False	False
478	2,4,8,10-Tetraoxa-3,9-diphosphaspiro[5.5]undecane, 3,9-bis[2,4,6-tris(1,1-dimethylethyl)phenoxy]-	126505-35-9	C41H66O6P2	716.433	CC(C)(C)C1=CC(=C(OP2OCC3(CO2)COP(OC2=C(C=C(C=C2C(C)(C)C)C(C)(C)C)C(C)(C)C)OC3)C(=C1)C(C)(C)C)C(C)(C)C	InChI=1S/C41H66O6P2/c1-35(2,3)27-19-29(37(7,8)9)33(30(20-27)38(10,11)12)46-48-42-23-41(24-43-48)25-44-49(45-26-41)47-34-31(39(13,14)15)21-28(36(4,5)6)22-32(34)40(16,17)18/h19-22H,23-26H2,1-18H3	SHDUFLICMXOBPA-UHFFFAOYSA-N	False	False	True	False	False	False	False	False	False	False
479	Phenol, 2,2-methylenebis[4,6-bis(1,1-dimethylethyl)-	14362-12-0	C29H44O2	424.334	CC(C)(C)C1=CC(CC2=C(O)C(=CC(=C2)C(C)(C)C)C(C)(C)C)=C(O)C(=C1)C(C)(C)C	InChI=1S/C29H44O2/c1-26(2,3)20-14-18(24(30)22(16-20)28(7,8)9)13-19-15-21(27(4,5)6)17-23(25(19)31)29(10,11)12/h14-17,30-31H,13H2,1-12H3	LXWZXEJDKYWBOW-UHFFFAOYSA-N	True	False	False	False	False	False	False	False	False	False
480	Benzenepropanoic acid, 3,5-bis(1,1-dimethylethyl)-4-hydroxy-, 2-ethylhexyl ester	144429-84-5	C25H42O3	390.313	CCCCC(CC)COC(=O)CCC1=CC(=C(O)C(=C1)C(C)(C)C)C(C)(C)C	InChI=1/C25H42O3/c1-9-11-12-18(10-2)17-28-22(26)14-13-19-15-20(24(3,4)5)23(27)21(16-19)25(6,7)8/h15-16,18,27H,9-14,17H2,1-8H3	YSLFJMFSTOJEDL-UHFFFAOYSA-N	True	False	False	False	False	False	False	True	False	False
481	Nickel, bis[N,N-bis(2-methylpropyl)carbamodithioato-╬║S,╬║S]-, (SP-4-1)-	15317-78-9	C18H36N2NiS4	466.111	[Ni++].CC(C)CN(CC(C)C)C([S-])=S.CC(C)CN(CC(C)C)C([S-])=S	InChI=1S/2C9H19NS2.Ni/c2*1-7(2)5-10(9(11)12)6-8(3)4;/h2*7-8H,5-6H2,1-4H3,(H,11,12);/q;;+2/p-2	YCBUXHNUQAZVSS-UHFFFAOYSA-L	False	False	False	False	False	False	False	False	True	False
482	Nickel, bis(N,N-dimethylcarbamodithioato-╬║S,╬║S)-, (SP-4-1)-	15521-65-0	C6H12N2NiS4	297.924	[Ni++].CN(C)C([S-])=S.CN(C)C([S-])=S	InChI=1S/2C3H7NS2.Ni/c2*1-4(2)3(5)6;/h2*1-2H3,(H,5,6);/q;;+2/p-2	BLCKKNLGFULNRC-UHFFFAOYSA-L	False	False	False	False	False	False	False	False	True	False
483	1,2-Propanediamine, N1,N2-diphenyl-	15717-40-5	C15H18N2	226.147	CC(CNC1=CC=CC=C1)NC1=CC=CC=C1	InChI=1/C15H18N2/c1-13(17-15-10-6-3-7-11-15)12-16-14-8-4-2-5-9-14/h2-11,13,16-17H,12H2,1H3	BBRHQNMMUUMVDE-UHFFFAOYSA-N	False	True	False	False	False	False	False	False	False	False
484	1,4-Benzenediamine, N1-phenyl-N4-(1-phenylethyl)-	2830-40-2	C20H20N2	288.163	CC(NC1=CC=C(NC2=CC=CC=C2)C=C1)C1=CC=CC=C1	InChI=1S/C20H20N2/c1-16(17-8-4-2-5-9-17)21-19-12-14-20(15-13-19)22-18-10-6-3-7-11-18/h2-16,21-22H,1H3	RRUHMDSGRHUALW-UHFFFAOYSA-N	False	True	False	False	False	False	False	False	False	False
485	2-Butenal	4170-30-3	C4H6O	70.0419	CC=CC=O	InChI=1S/C4H6O/c1-2-3-4-5/h2-4H,1H3	MLUCVPSAIODCQM-UHFFFAOYSA-N	False	False	False	False	False	False	False	False	False	True
486	Benzoic acid, 2-hydroxy-, potassium salt (1:1)	578-36-9	C7H6O3.K	175.988	[K+].OC1=CC=CC=C1C([O-])=O	InChI=1S/C7H6O3.K/c8-6-4-2-1-3-5(6)7(9)10;/h1-4,8H,(H,9,10);/q;+1/p-1	FRMWBRPWYBNAFB-UHFFFAOYSA-M	True	False	False	False	False	False	True	False	False	False
487	Propanoic acid, 3,3-dithiobis-, 1,1-dioctadecyl ester	6729-96-0	C42H82O4S2	714.565	CCCCCCCCCCCCCCCCCCOC(=O)CCSSCCC(=O)OCCCCCCCCCCCCCCCCCC	InChI=1S/C42H82O4S2/c1-3-5-7-9-11-13-15-17-19-21-23-25-27-29-31-33-37-45-41(43)35-39-47-48-40-36-42(44)46-38-34-32-30-28-26-24-22-20-18-16-14-12-10-8-6-4-2/h3-40H2,1-2H3	XPNWIWHUGHAVLC-UHFFFAOYSA-N	False	False	False	False	False	False	False	True	True	False
488	Benzenepropanamide, N,N-1,3-propanediylbis[3,5-bis(1,1-dimethylethyl)-4-hydroxy-	69851-61-2	C37H58N2O4	594.44	CC(C)(C)C1=CC(CCC(=O)NCCCNC(=O)CCC2=CC(=C(O)C(=C2)C(C)(C)C)C(C)(C)C)=CC(=C1O)C(C)(C)C	InChI=1S/C37H58N2O4/c1-34(2,3)26-20-24(21-27(32(26)42)35(4,5)6)14-16-30(40)38-18-13-19-39-31(41)17-15-25-22-28(36(7,8)9)33(43)29(23-25)37(10,11)12/h20-23,42-43H,13-19H2,1-12H3,(H,38,40)(H,39,41)	KJEKRODBOPOEGG-UHFFFAOYSA-N	True	False	False	False	False	False	False	False	False	False
489	Piperidine, 2,2,6,6-tetramethyl-	768-66-1	C9H19N	141.152	CC1(C)CCCC(C)(C)N1	InChI=1S/C9H19N/c1-8(2)6-5-7-9(3,4)10-8/h10H,5-7H2,1-4H3	RKMGAJGJIURJSJ-UHFFFAOYSA-N	False	True	False	False	False	False	False	False	False	False
490	Phenol, 2,2-[(1-methyl-1,2-ethanediyl)bis(nitrilomethylidyne)]bis-	94-91-7	C17H18N2O2	282.137	CC(C\N=C\C1=CC=CC=C1O)\N=C\C1=CC=CC=C1O	InChI=1/C17H18N2O2/c1-13(19-12-15-7-3-5-9-17(15)21)10-18-11-14-6-2-4-8-16(14)20/h2-9,11-13,20-21H,10H2,1H3/b18-11+,19-12+	RURPJGZXBHYNEM-GDAWTGGTSA-N	True	False	False	False	False	False	False	False	False	False
491	2-Propenamide, N-[4-(phenylamino)phenyl]-	22325-96-8	C15H14N2O	238.111	C=CC(=O)NC1=CC=C(NC2=CC=CC=C2)C=C1	InChI=1S/C15H14N2O/c1-2-15(18)17-14-10-8-13(9-11-14)16-12-6-4-3-5-7-12/h2-11,16H,1H2,(H,17,18)	HKLPOBRVSAUJSG-UHFFFAOYSA-N	False	True	False	False	False	False	False	False	False	False
492	Acetamide, 2-mercapto-N-[4-(phenylamino)phenyl]-	60766-26-9	C14H14N2OS	258.083	SCC(=O)NC1=CC=C(NC2=CC=CC=C2)C=C1	InChI=1S/C14H14N2OS/c17-14(10-18)16-13-8-6-12(7-9-13)15-11-4-2-1-3-5-11/h1-9,15,18H,10H2,(H,16,17)	PTQUXQSEBAQTFZ-UHFFFAOYSA-N	False	True	False	False	False	False	False	False	True	False
493	Benzenamine, 4-chloro-2-methyl-, hydrochloride (1:1)	3165-93-3	C7H8ClN.ClH	177.011	Cl.CC1=C(N)C=CC(Cl)=C1	InChI=1S/C7H8ClN.ClH/c1-5-4-6(8)2-3-7(5)9;/h2-4H,9H2,1H3;1H	VKYZDCTWJGBFDW-UHFFFAOYSA-N	False	True	False	False	False	False	False	False	False	False
494	Phenol, 4,4-(1-methylethylidene)bis[2-(1,1-dimethylethyl)-	79-96-9	C23H32O2	340.24	CC(C)(C)C1=C(O)C=CC(=C1)C(C)(C)C1=CC(=C(O)C=C1)C(C)(C)C	InChI=1S/C23H32O2/c1-21(2,3)17-13-15(9-11-19(17)24)23(7,8)16-10-12-20(25)18(14-16)22(4,5)6/h9-14,24-25H,1-8H3	ZDRSNHRWLQQICP-UHFFFAOYSA-N	True	False	False	False	False	False	False	False	False	False
495	Zirconium, chlorobis(╬À5-2,4-cyclopentadien-1-yl)hydro-	37342-97-5	C10H11ClZr	255.964	[H-].[Cl-].[Zr+4].[CH-]1[CH-][CH-][CH-][CH-]1.[CH-]1[CH-][CH-][CH-][CH-]1	InChI=1S/2C5H5.ClH.Zr.H/c2*1-2-4-5-3-1;;;/h2*1-5H;1H;;/q2*-5;;+4;-1/p-1	UVWUHPCWBZSERX-UHFFFAOYSA-M	False	False	False	False	False	False	False	False	False	True
496	Piperidine, 1,1-dithiobis-	10220-20-9	C10H20N2S2	232.107	C1CCN(CC1)SSN1CCCCC1	InChI=1S/C10H20N2S2/c1-3-7-11(8-4-1)13-14-12-9-5-2-6-10-12/h1-10H2	FAEFMMUOKVKFBE-UHFFFAOYSA-N	False	False	False	False	False	False	False	False	True	False
497	Propanoic acid, 3,3-dithiobis-, 1,1-didodecyl ester	5926-55-6	C30H58O4S2	383.109	C(SC1=NN=C(N1C1=CC=CC=C1)C1=CC=CO1)C1=CC=CC2=CC=CC=C12	InChI=1S/C23H17N3OS/c1-2-11-19(12-3-1)26-22(21-14-7-15-27-21)24-25-23(26)28-16-18-10-6-9-17-8-4-5-13-20(17)18/h1-15H,16H2	RXGLOZHXBFAPAH-UHFFFAOYSA-N	False	False	False	False	False	False	False	False	True	False
498	1H-Pyrrole-2,5-dione, 1,1-(1,6-hexanediyl)bis-	4856-87-5	C14H16N2O4	276.111	O=C1C=CC(=O)N1CCCCCCN1C(=O)C=CC1=O	InChI=1S/C14H16N2O4/c17-11-5-6-12(18)15(11)9-3-1-2-4-10-16-13(19)7-8-14(16)20/h5-8H,1-4,9-10H2	PYVHLZLQVWXBDZ-UHFFFAOYSA-N	False	False	False	False	False	False	False	False	False	True
499	Benzenamine, 2-methoxy-, hydrochloride (1:1)	134-29-2	C7H9NO.ClH	159.61	Cl.COC1=C(N)C=CC=C1	InChI=1S/C7H9NO.ClH/c1-9-7-5-3-2-4-6(7)8;/h2-5H,8H2,1H3;1H	XCZCWGVXRBJCCD-UHFFFAOYSA-N	False	True	False	False	False	False	False	False	False	False
500	[1,1-Biphenyl]-4-amine, hydrochloride (1:1)	2113-61-3	C12H11N.ClH	205.066	Cl.NC1=CC=C(C=C1)C1=CC=CC=C1	InChI=1S/C12H11N.ClH/c13-12-8-6-11(7-9-12)10-4-2-1-3-5-10;/h1-9H,13H2;1H	GUHXYHYUBFCYGJ-UHFFFAOYSA-N	False	True	False	False	False	False	False	False	False	False
501	Benzenamine, 3,5-dichloro-4-(1,1,2,2-tetrafluoroethoxy)-	104147-32-2	C8H5Cl2F4NO	276.968	NC1=CC(Cl)=C(OC(F)(F)C(F)F)C(Cl)=C1	InChI=1S/C8H5Cl2F4NO/c9-4-1-3(15)2-5(10)6(4)16-8(13,14)7(11)12/h1-2,7H,15H2	JIPDPVQPKLVDIU-UHFFFAOYSA-N	False	True	False	False	False	False	False	False	False	False
502	1,3-Benzenediamine, 4,6-diethyl-2-methyl-	2095-01-4	C11H18N2	178.27	CCC1=CC(CC)=C(N)C(C)=C1N	InChI=1S/C11H18N2/c1-4-8-6-9(5-2)11(13)7(3)10(8)12/h6H,4-5,12-13H2,1-3H3	RQEOBXYYEPMCPJ-UHFFFAOYSA-N	False	True	False	False	False	False	False	False	False	False
503	1,3-Benzenediamine, 2,4-diethyl-6-methyl-	2095-02-5	C11H18N2	178.27	CCC1=CC(C)=C(N)C(CC)=C1N	InChI=1S/C11H18N2/c1-4-8-6-7(3)10(12)9(5-2)11(8)13/h6H,4-5,12-13H2,1-3H3	PISLZQACAJMAIO-UHFFFAOYSA-N	False	True	False	False	False	False	False	False	False	False
504	1,3-Benzenediamine, 4-methoxy-, sulfate (1:1)	39156-41-7	C7H10N2O.H2O4S	236.047	OS(O)(=O)=O.COC1=C(N)C=C(N)C=C1	InChI=1S/C7H10N2O.H2O4S/c1-10-7-3-2-5(8)4-6(7)9;1-5(2,3)4/h2-4H,8-9H2,1H3;(H2,1,2,3,4)	FDJQHYWUHGBBTO-UHFFFAOYSA-N	False	True	False	False	False	False	False	False	False	False
505	Benzenamine, 2-methyl-5-nitro-, hydrochloride (1:1)	51085-52-0	C7H8N2O2.ClH	188.035	Cl.CC1=C(N)C=C(C=C1)[N+]([O-])=O	InChI=1S/C7H8N2O2.ClH/c1-5-2-3-6(9(10)11)4-7(5)8;/h2-4H,8H2,1H3;1H	YTODVWJSAZXJHG-UHFFFAOYSA-N	False	True	False	False	False	False	False	False	False	False
506	Benzenamine, 4,4-[(4-imino-2,5-cyclohexadien-1-ylidene)methylene]bis-, hydrochloride (1:1)	569-61-9	C19H17N3.ClH	323.119	Cl.NC1=CC=C(C=C1)C(C1=CC=C(N)C=C1)=C1C=CC(=N)C=C1	InChI=1S/C19H17N3.ClH/c20-16-7-1-13(2-8-16)19(14-3-9-17(21)10-4-14)15-5-11-18(22)12-6-15;/h1-12,20H,21-22H2;1H	JUQPZRLQQYSMEQ-UHFFFAOYSA-N	False	True	False	False	False	False	False	False	False	False
507	1,3-Naphthalenedisulfonic acid, 7-hydroxy-8-[2-[4-[2-[4-[[(4-methylphenyl)sulfonyl]oxy]phenyl]diazenyl][1,1-biphenyl]-4-yl]diazenyl]-, sodium salt (1:2)	3567-65-5	C35H26N4O10S3.2Na	802.045	[Na+].[Na+].CC1=CC=C(C=C1)S(=O)(=O)OC1=CC=C(C=C1)\N=N\C1=CC=C(C=C1)C1=CC=C(C=C1)\N=N\C1=C(O)C=CC2=C1C(=CC(=C2)S([O-])(=O)=O)S([O-])(=O)=O	InChI=1S/C35H26N4O10S3.2Na/c1-22-2-17-30(18-3-22)52(47,48)49-29-15-13-28(14-16-29)37-36-26-9-4-23(5-10-26)24-6-11-27(12-7-24)38-39-35-32(40)19-8-25-20-31(50(41,42)43)21-33(34(25)35)51(44,45)46;;/h2-21,40H,1H3,(H,41,42,43)(H,44,45,46);;/q;2*+1/p-2/b37-36+,39-38+;;	SVSHEAJPDAGGCC-FBBBJYKDSA-L	True	False	False	False	False	False	False	False	True	False
508	2,7-Naphthalenedisulfonic acid, 4-amino-3-[2-[4-[2-(2,4-diamino-5-methylphenyl)diazenyl][1,1-biphenyl]-4-yl]diazenyl]-5-hydroxy-6-(2-phenyldiazenyl)-, sodium salt (1:2)	2429-83-6	C35H29N9O7S2.2Na	795.127	[Na+].[Na+].CC1=CC(N=NC2=CC=C(C=C2)C2=CC=C(C=C2)N=NC2=C(C=C3C=C(C(N=NC4=CC=CC=C4)=C(O)C3=C2N)S([O-])(=O)=O)S([O-])(=O)=O)=C(N)C=C1N	InChI=1S/C35H29N9O7S2.2Na/c1-19-15-28(27(37)18-26(19)36)42-39-24-11-7-20(8-12-24)21-9-13-25(14-10-21)41-43-33-29(52(46,47)48)16-22-17-30(53(49,50)51)34(35(45)31(22)32(33)38)44-40-23-5-3-2-4-6-23;;/h2-18,45H,36-38H2,1H3,(H,46,47,48)(H,49,50,51);;/q;2*+1/p-2	LWPZXDCHPRMLBN-UHFFFAOYSA-L	True	True	False	False	False	False	False	False	True	False
509	2,7-Naphthalenedisulfonic acid, 5-amino-3-[2-[4-[2-(7-amino-1-hydroxy-3-sulfo-2-naphthalenyl)diazenyl][1,1-biphenyl]-4-yl]diazenyl]-4-hydroxy-, sodium salt (1:3)	2429-73-4	C32H24N6O11S3.3Na	830.012	[Na+].[Na+].[Na+].NC1=CC2=C(O)C(\N=N\C3=CC=C(C=C3)C3=CC=C(C=C3)\N=N\C3=C(C=C4C=C(C=C(N)C4=C3O)S([O-])(=O)=O)S([O-])(=O)=O)=C(C=C2C=C1)S([O-])(=O)=O	InChI=1S/C32H24N6O11S3.3Na/c33-20-6-1-18-12-26(51(44,45)46)29(31(39)24(18)14-20)37-35-21-7-2-16(3-8-21)17-4-9-22(10-5-17)36-38-30-27(52(47,48)49)13-19-11-23(50(41,42)43)15-25(34)28(19)32(30)40;;;/h1-15,39-40H,33-34H2,(H,41,42,43)(H,44,45,46)(H,47,48,49);;;/q;3*+1/p-3/b37-35+,38-36+;;;	FKVXIGHJGBQFIH-BOXWNSCSSA-K	True	True	False	False	False	False	False	False	True	False
510	2,7-Naphthalenedisulfonic acid, 3,3-[(3,3-dimethyl[1,1-biphenyl]-4,4-diyl)bis(2,1-diazenediyl)]bis[5-amino-4-hydroxy-, sodium salt (1:4)	72-57-1	C34H28N6O14S4.4Na	959.982	[Na+].[Na+].[Na+].[Na+].CC1=CC(=CC=C1N=NC1=C(C=C2C=C(C=C(N)C2=C1O)S([O-])(=O)=O)S([O-])(=O)=O)C1=CC(C)=C(C=C1)N=NC1=C(C=C2C=C(C=C(N)C2=C1O)S([O-])(=O)=O)S([O-])(=O)=O	InChI=1S/C34H28N6O14S4.4Na/c1-15-7-17(3-5-25(15)37-39-31-27(57(49,50)51)11-19-9-21(55(43,44)45)13-23(35)29(19)33(31)41)18-4-6-26(16(2)8-18)38-40-32-28(58(52,53)54)12-20-10-22(56(46,47)48)14-24(36)30(20)34(32)42;;;;/h3-14,41-42H,35-36H2,1-2H3,(H,43,44,45)(H,46,47,48)(H,49,50,51)(H,52,53,54);;;;/q;4*+1/p-4	GLNADSQYFUSGOU-UHFFFAOYSA-J	True	True	False	False	False	False	False	False	True	False
511	Benzoic acid, 5-[2-[4-[2-[2,4-diamino-5-[2-(4-sulfophenyl)diazenyl]phenyl]diazenyl][1,1-biphenyl]-4-yl]diazenyl]-2-hydroxy-, sodium salt (1:2)	3811-71-0	C31H24N8O6S.2Na	680.118	[Na+].[Na+].NC1=CC(N)=C(C=C1N=NC1=CC=C(C=C1)C1=CC=C(C=C1)N=NC1=CC(O)=C(C=C1)C([O-])=O)N=NC1=CC=C(C=C1)S([O-])(=O)=O	InChI=1S/C31H24N8O6S.2Na/c32-26-16-27(33)29(39-36-22-9-12-24(13-10-22)46(43,44)45)17-28(26)38-35-21-7-3-19(4-8-21)18-1-5-20(6-2-18)34-37-23-11-14-25(31(41)42)30(40)15-23;;/h1-17,40H,32-33H2,(H,41,42)(H,43,44,45);;/q;2*+1/p-2	SKZFGYYJDVHJSA-UHFFFAOYSA-L	True	True	False	False	False	False	True	False	True	False
512	Benzoic acid, 5-[2-[4-[2-(7-amino-1-hydroxy-3-sulfo-2-naphthalenyl)diazenyl][1,1-biphenyl]-4-yl]diazenyl]-2-hydroxy-, sodium salt (1:2)	2429-82-5	C29H21N5O7S.2Na	627.08	[Na+].[Na+].NC1=CC2=C(O)C(\N=N\C3=CC=C(C=C3)C3=CC=C(C=C3)\N=N\C3=CC(C([O-])=O)=C(O)C=C3)=C(C=C2C=C1)S([O-])(=O)=O	InChI=1S/C29H21N5O7S.2Na/c30-19-6-1-18-13-26(42(39,40)41)27(28(36)23(18)14-19)34-32-21-9-4-17(5-10-21)16-2-7-20(8-3-16)31-33-22-11-12-25(35)24(15-22)29(37)38;;/h1-15,35-36H,30H2,(H,37,38)(H,39,40,41);;/q;2*+1/p-2/b33-31+,34-32+;;	CXAVOCVLMJULES-KZIIJSKASA-L	True	True	False	False	False	False	True	False	True	False
513	Benzoic acid, 5-[2-[4-[2-[2,4-dihydroxy-3-[2-(4-sulfophenyl)diazenyl]phenyl]diazenyl][1,1-biphenyl]-4-yl]diazenyl]-2-hydroxy-, sodium salt (1:2)	2893-80-3	C31H22N6O8S.2Na	682.086	[Na+].[Na+].OC1=C(C=C(C=C1)N=NC1=CC=C(C=C1)C1=CC=C(C=C1)N=NC1=C(O)C(N=NC2=CC=C(C=C2)S([O-])(=O)=O)=C(O)C=C1)C([O-])=O	InChI=1S/C31H22N6O8S.2Na/c38-27-15-11-23(17-25(27)31(41)42)35-32-20-5-1-18(2-6-20)19-3-7-21(8-4-19)33-36-26-14-16-28(39)29(30(26)40)37-34-22-9-12-24(13-10-22)46(43,44)45;;/h1-17,38-40H,(H,41,42)(H,43,44,45);;/q;2*+1/p-2	BNANBFLJWROFPW-UHFFFAOYSA-L	True	False	False	False	False	False	True	False	True	False
514	Benzoic acid, 5-[2-[4-[2-[2,6-diamino-3-[2-[8-hydroxy-3,6-disulfo-7-[2-(4-sulfo-1-naphthalenyl)diazenyl]-2-naphthalenyl]diazenyl]-5-methylphenyl]diazenyl][1,1-biphenyl]-4-yl]diazenyl]-2-hydroxy-, sodium salt (1:4)	2429-81-4	C46H34N10O13S3.4Na	1118.07	[Na+].[Na+].[Na+].[Na+].CC1=C(N)C(\N=N\C2=CC=C(C=C2)C2=CC=C(C=C2)\N=N\C2=CC(C([O-])=O)=C(O)C=C2)=C(N)C(=C1)\N=N\C1=CC2=C(C=C1S([O-])(=O)=O)C=C(C(\N=N\C1=CC=C(C3=C1C=CC=C3)S([O-])(=O)=O)=C2O)S([O-])(=O)=O	InChI=1S/C46H34N10O13S3.4Na/c1-23-18-36(42(48)44(41(23)47)56-50-28-12-8-25(9-13-28)24-6-10-27(11-7-24)49-51-29-14-16-37(57)33(21-29)46(59)60)54-53-35-22-32-26(19-39(35)71(64,65)66)20-40(72(67,68)69)43(45(32)58)55-52-34-15-17-38(70(61,62)63)31-5-3-2-4-30(31)34;;;;/h2-22,57-58H,47-48H2,1H3,(H,59,60)(H,61,62,63)(H,64,65,66)(H,67,68,69);;;;/q;4*+1/p-4/b51-49+,54-53+,55-52+,56-50+;;;;	DWAUTGHCJRNULO-LDHHNXPKSA-J	True	True	False	False	False	False	True	False	True	False
515	Benzoic acid, 5-[2-[4-[2-[2,6-diamino-3-methyl-5-[2-(4-sulfophenyl)diazenyl]phenyl]diazenyl][1,1-biphenyl]-4-yl]diazenyl]-2-hydroxy-3-methyl-, sodium salt (1:2)	6360-54-9	C33H28N8O6S.2Na	708.149	[Na+].[Na+].CC1=CC(=CC(C([O-])=O)=C1O)N=NC1=CC=C(C=C1)C1=CC=C(C=C1)N=NC1=C(N)C(=CC(C)=C1N)N=NC1=CC=C(C=C1)S([O-])(=O)=O	InChI=1S/C33H28N8O6S.2Na/c1-18-16-28(40-37-24-11-13-26(14-12-24)48(45,46)47)30(35)31(29(18)34)41-38-23-9-5-21(6-10-23)20-3-7-22(8-4-20)36-39-25-15-19(2)32(42)27(17-25)33(43)44;;/h3-17,42H,34-35H2,1-2H3,(H,43,44)(H,45,46,47);;/q;2*+1/p-2	FAQUHXBTAIFQMH-UHFFFAOYSA-L	True	True	False	False	False	False	True	False	True	False
516	2,7-Naphthalenedisulfonic acid, 4-amino-5-hydroxy-3-[2-[4-[2-(4-hydroxyphenyl)diazenyl][1,1-biphenyl]-4-yl]diazenyl]-6-(2-phenyldiazenyl)-, sodium salt (1:2)	3626-28-6	C34H25N7O8S2.2Na	767.084	[Na+].[Na+].NC1=C(\N=N\C2=CC=C(C=C2)C2=CC=C(C=C2)\N=N\C2=CC=C(O)C=C2)C(=CC2=C1C(O)=C(\N=N\C1=CC=CC=C1)C(=C2)S([O-])(=O)=O)S([O-])(=O)=O	InChI=1S/C34H25N7O8S2.2Na/c35-31-30-22(19-29(51(47,48)49)33(34(30)43)41-38-23-4-2-1-3-5-23)18-28(50(44,45)46)32(31)40-39-25-12-8-21(9-13-25)20-6-10-24(11-7-20)36-37-26-14-16-27(42)17-15-26;;/h1-19,42-43H,35H2,(H,44,45,46)(H,47,48,49);;/q;2*+1/p-2/b37-36+,40-39+,41-38+;;	DDLNJHAAABRHFY-DVHJKKPTSA-L	True	True	False	False	False	False	False	False	True	False
517	2,7-Naphthalenedisulfonic acid, 4-amino-5-hydroxy-6-[2-[4-[2-(4-hydroxyphenyl)diazenyl][1,1-biphenyl]-4-yl]diazenyl]-3-[2-(4-nitrophenyl)diazenyl]-, sodium salt (1:2)	4335-09-05	C34H24N8O10S2.2Na	812.7	[Na+].[Na+].NC1=C(N=NC2=CC=C(C=C2)[N+]([O-])=O)C(=CC2=C1C(O)=C(N=NC1=CC=C(C=C1)C1=CC=C(C=C1)N=NC1=CC=C(O)C=C1)C(=C2)S([O-])(=O)=O)S([O-])(=O)=O	InChI=1S/C34H24N8O10S2.2Na/c35-31-30-21(17-28(53(47,48)49)32(31)40-38-24-9-13-26(14-10-24)42(45)46)18-29(54(50,51)52)33(34(30)44)41-39-23-7-3-20(4-8-23)19-1-5-22(6-2-19)36-37-25-11-15-27(43)16-12-25;;/h1-18,43-44H,35H2,(H,47,48,49)(H,50,51,52);;/q;2*+1/p-2	VLFKFKCRUCJVNE-UHFFFAOYSA-L	True	True	False	False	False	False	False	False	True	False
518	Benzoic acid, 5-[2-[4-[2-(1-amino-4-sulfo-2-naphthalenyl)diazenyl][1,1-biphenyl]-4-yl]diazenyl]-2-hydroxy-, sodium salt (1:2)	2429-79-0	C29H21N5O6S.2Na	611.085	[Na+].[Na+].NC1=C2C=CC=CC2=C(C=C1N=NC1=CC=C(C=C1)C1=CC=C(C=C1)N=NC1=CC(C([O-])=O)=C(O)C=C1)S([O-])(=O)=O	InChI=1S/C29H21N5O6S.2Na/c30-28-23-4-2-1-3-22(23)27(41(38,39)40)16-25(28)34-32-20-11-7-18(8-12-20)17-5-9-19(10-6-17)31-33-21-13-14-26(35)24(15-21)29(36)37;;/h1-16,35H,30H2,(H,36,37)(H,38,39,40);;/q;2*+1/p-2	RBOUZBUAZMPIJV-UHFFFAOYSA-L	True	True	False	False	False	False	True	False	True	False
519	Benzoic acid, 5-[2-[4-[2-(2-amino-8-hydroxy-6-sulfo-1-naphthalenyl)diazenyl][1,1-biphenyl]-4-yl]diazenyl]-2-hydroxy-, sodium salt (1:2)	2429-84-7	C29H21N5O7S.2Na	627.08	[Na+].[Na+].NC1=C(N=NC2=CC=C(C=C2)C2=CC=C(C=C2)N=NC2=CC(C([O-])=O)=C(O)C=C2)C2=C(O)C=C(C=C2C=C1)S([O-])(=O)=O	InChI=1S/C29H21N5O7S.2Na/c30-24-11-5-18-13-22(42(39,40)41)15-26(36)27(18)28(24)34-32-20-8-3-17(4-9-20)16-1-6-19(7-2-16)31-33-21-10-12-25(35)23(14-21)29(37)38;;/h1-15,35-36H,30H2,(H,37,38)(H,39,40,41);;/q;2*+1/p-2	YCMOBGSVZYLYBZ-UHFFFAOYSA-L	True	True	False	False	False	False	True	False	True	False
520	1,3-Naphthalenedisulfonic acid, 8-[2-[4-[2-(4-ethoxyphenyl)diazenyl][1,1-biphenyl]-4-yl]diazenyl]-7-hydroxy-, sodium salt (1:2)	3530-19-6	C30H24N4O8S2.2Na	676.067	[Na+].[Na+].CCOC1=CC=C(C=C1)N=NC1=CC=C(C=C1)C1=CC=C(C=C1)N=NC1=C(O)C=CC2=CC(=CC(=C12)S([O-])(=O)=O)S([O-])(=O)=O	InChI=1S/C30H24N4O8S2.2Na/c1-2-42-25-14-12-24(13-15-25)32-31-22-8-3-19(4-9-22)20-5-10-23(11-6-20)33-34-30-27(35)16-7-21-17-26(43(36,37)38)18-28(29(21)30)44(39,40)41;;/h3-18,35H,2H2,1H3,(H,36,37,38)(H,39,40,41);;/q;2*+1/p-2	PHOZXQMVPWPNAP-UHFFFAOYSA-L	True	False	False	False	False	False	False	False	True	False
521	2-Naphthalenamine, acetate (1:1)	553-00-4	C10H9N.C2H4O2	203.095	CC(O)=O.NC1=CC2=CC=CC=C2C=C1	InChI=1S/C10H9N.C2H4O2/c11-10-6-5-8-3-1-2-4-9(8)7-10;1-2(3)4/h1-7H,11H2;1H3,(H,3,4)	IHTSMKSDNSSELM-UHFFFAOYSA-N	False	True	False	False	False	False	False	False	False	False
522	1,1-Biphenyl, 4-nitro-	92-93-3	C12H9NO2	199.063	[O-][N+](=O)C1=CC=C(C=C1)C1=CC=CC=C1	InChI=1S/C12H9NO2/c14-13(15)12-8-6-11(7-9-12)10-4-2-1-3-5-10/h1-9H	BAJQRLZAPXASRD-UHFFFAOYSA-N	False	False	False	False	False	False	False	False	False	True
523	[1,1-Biphenyl]-4,4-diamine, acetate (1:?)	36341-27-2	C12H12N2.xC2H4O2	244.121	CC(O)=O.NC1=CC=C(C=C1)C1=CC=C(N)C=C1	InChI=1S/C12H12N2.C2H4O2/c13-11-5-1-9(2-6-11)10-3-7-12(14)8-4-10;1-2(3)4/h1-8H,13-14H2;1H3,(H,3,4)	AAECWZSULYTBQR-UHFFFAOYSA-N	False	True	False	False	False	False	False	False	False	False
524	[1,1-Biphenyl]-4,4-diamine, sulfate (1:1)	531-86-2	C12H12N2.H2O4S	282.067	OS(O)(=O)=O.NC1=CC=C(C=C1)C1=CC=C(N)C=C1	InChI=1S/C12H12N2.H2O4S/c13-11-5-1-9(2-6-11)10-3-7-12(14)8-4-10;1-5(2,3)4/h1-8H,13-14H2;(H2,1,2,3,4)	ZOXJIQNURSAHRV-UHFFFAOYSA-N	False	True	False	False	False	False	False	False	True	False
525	[1,1-Biphenyl]-4,4-diamine, 2,2-dichloro-, sulfate (1:1)	70146-07-5	C12H10Cl2N2.H2O4S	351.2	OS(O)(=O)=O.NC1=CC(Cl)=C(C=C1)C1=C(Cl)C=C(N)C=C1	InChI=1S/C12H10Cl2N2.H2O4S/c13-11-5-7(15)1-3-9(11)10-4-2-8(16)6-12(10)14;1-5(2,3)4/h1-6H,15-16H2;(H2,1,2,3,4)	LBERMVXGBPSNNZ-UHFFFAOYSA-N	False	True	False	False	False	False	False	False	False	False
526	[1,1-Biphenyl]-4,4-diamine, 3,3-dimethyl-, hydrochloride (1:2)	612-82-8	C14H16N2.2ClH	284.085	Cl.Cl.CC1=C(N)C=CC(=C1)C1=CC(C)=C(N)C=C1	InChI=1S/C14H16N2.2ClH/c1-9-7-11(3-5-13(9)15)12-4-6-14(16)10(2)8-12;;/h3-8H,15-16H2,1-2H3;2*1H	LUKPNZHXJRJBAN-UHFFFAOYSA-N	False	True	False	False	False	False	False	False	False	False
527	Acetic acid, 2,2-[(4,4-diamino[1,1-biphenyl]-3,3-diyl)bis(oxy)]bis-, dipotassium salt (9CI)	74220-10-3	C16H16N2O6.2K	408.013	[K+].[K+].NC1=C(OCC([O-])=O)C=C(C=C1)C1=CC(OCC([O-])=O)=C(N)C=C1	InChI=1S/C16H16N2O6.2K/c17-11-3-1-9(5-13(11)23-7-15(19)20)10-2-4-12(18)14(6-10)24-8-16(21)22;;/h1-6H,7-8,17-18H2,(H,19,20)(H,21,22);;/q;2*+1/p-2	XDEMCXAQVAKJIE-UHFFFAOYSA-L	False	True	False	False	False	False	True	False	False	False
528	Dibenzofuran	132-64-9	C12H8O	168.058	O1C2=CC=CC=C2C2=C1C=CC=C2	InChI=1S/C12H8O/c1-3-7-11-9(5-1)10-6-2-4-8-12(10)13-11/h1-8H	TXCDCPKCNAJMEE-UHFFFAOYSA-N	False	False	False	False	False	False	False	False	False	True
529	Butane, tris[5-(1,1-dimethylethyl)-4-hydroxy-2-methylphenyl]-	35641-51-1	C37H52O3	544.392	CCCC(C1=CC(=C(O)C=C1C)C(C)(C)C)(C1=CC(=C(O)C=C1C)C(C)(C)C)C1=CC(=C(O)C=C1C)C(C)(C)C	InChI=1S/C37H52O3/c1-14-15-37(25-19-28(34(5,6)7)31(38)16-22(25)2,26-20-29(35(8,9)10)32(39)17-23(26)3)27-21-30(36(11,12)13)33(40)18-24(27)4/h16-21,38-40H,14-15H2,1-13H3	FCDMUZZVRLCTLQ-UHFFFAOYSA-N	True	False	False	False	False	False	False	False	False	False
530	9-Octadecenoic acid (9Z)-, copper(2+) salt (2:1)	1120-44-1	C18H34O2.1/2Cu	626.5	[Cu++].CCCCCCCC\C=C/CCCCCCCC([O-])=O.CCCCCCCC\C=C/CCCCCCCC([O-])=O	InChI=1S/2C18H34O2.Cu/c2*1-2-3-4-5-6-7-8-9-10-11-12-13-14-15-16-17-18(19)20;/h2*9-10H,2-8,11-17H2,1H3,(H,19,20);/q;;+2/p-2/b2*10-9-;	SVOAENZIOKPANY-CVBJKYQLSA-L	False	False	False	False	False	False	True	False	False	False
531	Ethanethiol	75-08-1	C2H6S	62.14	CCS	InChI=1S/C2H6S/c1-2-3/h3H,2H2,1H3	DNJIEGIFACGWOD-UHFFFAOYSA-N	False	False	False	False	False	False	False	False	True	False
532	2-Butenal, (2E)-	123-73-9	C4H6O	70.09	C\C=C\C=O	InChI=1S/C4H6O/c1-2-3-4-5/h2-4H,1H3/b3-2+	MLUCVPSAIODCQM-NSCUHMNNSA-N	False	False	False	False	False	False	False	False	False	True
533	2-Butenal, (2Z)- (9CI)	15798-64-8	C4H6O	70.09	C\C=C/C=O	InChI=1S/C4H6O/c1-2-3-4-5/h2-4H,1H3/b3-2-	MLUCVPSAIODCQM-IHWYPQMZSA-N	False	False	False	False	False	False	False	False	False	True

## Sheet: Appendix T2
Appendix T2: Hazard assessment of AOs. NRB= not readily biodegradable, RB= readily biodegradable, P= persistent, nP= not persistent, T= toxic, nT= not toxic, B= bioaccumulating, nB= not bioaccumulating, M= mobile, nM= not mobile. Entries in the "final assessment" column marked with * indicate that hazard categorization was made based on predicted data. „inf“ entries mark instances where ECOSAR no…
			ready biodegradability				persistence			toxicity towards invertebrates						toxicity towards fish						baseline toxicity			aquatic toxicity	toxicity towards humans - CMR													toxicity towards humans - ED				human toxicity	toxicity	bioaccumulation				mobility
			ECHA database	Körner et al.	EpiSuite	final assessment	ECHA database	EpiSuite	final assessment	ECHA database	ECOTOX database	literature (Appendix T5)	EpiSuite ECOSAR	ECHA database	EpiSuite ECOSAR	ECHA database	ECOTOX database	literature (Appendix T6)	EpiSuite ECOSAR	ECHA database	EpiSuite ECOSAR	Glüge et al. (full reference in manuscript)	ECHA database	OPERA	final assessment	IARC list	Japanese GHS classification results	ECHA database	Carcinogenic literature (Appendix T5)	Japanese GHS classification results	ECHA database	literature (Appendix T5)	Japanese GHS classification results	ECHA database	literature (Appendix T5)	Wiesinger et al. (full reference in manuscript)	Japanese GHS classification results	literature (Appendix T5)	ECAH database	literature (Appendix T5)	Wiesinger et al. (full reference in manuscript)	Toxtree	final assessment	final assessment	ECHA database	ECOTOX database	OPERA	final assesssment	ECHA database
Compound ID	Compound name	CAS-No.	ready biodegradability studies	predicted ready biodegradability	Biowin6	ready biodegradability	OECD308/309 simulation studies	Biowin3	persistence	EC50 (48h) invertebrates	EC50 (48h) invertebrates	EC50 (48h) invertebrates	EC50 invertebrates (mg/L)	NOEC (21 days) invertebrates	chronic value invertebrates (mg/L)	LC50 (4days) fish	LC50 (4 days) fish	LC50 (4days) fish	LC50 fish	NOEC (28-32days) fish	chronic value fish (mg/L)	logKow	logKow	logKow	toxicity towards aquatic life	category carcinogenic compounds	category carcinogenic compounds	C label	carcinogenicity of compounds	category mutagenic compounds	M label	mutagenicity of compounds	category toxicity to reproduction	R label	toxicity to reproduction of compounds	CRM	category STOT-RE	category STOT-SE	ED label	ED compounds	ED compounds	Cramer Class	toxicity towards humans	toxicity	BCF	BCF	logBCF	bioaccumulation	logKoc
1	1,3,5-TPCH	28336-57-4		No	False	NRB*		2.3502	notP*				inf		inf				inf		inf																					3	T*	T*
2	1,3-DMBA	108-09-8		No	False	NRB*		3	notP*				3.674		0.291				32.023		2.096			1.2	notT*																	1	notT*	not T*			0.9	not B*
4	24DA	94-75-7		No	False	NRB*		2.604	notP*		128 mg/L		304.59		34.809		71.71 mg/L		506.717		52.974			2.81	notT	2B	2						2				1						T	T		20	0.52	not B
5	24-DBP	96-76-4	NRB	No	False	NRB	not P in water and sediment	2.3753	notP	500 µg/L			0.14	100 µg/L	0.026	1.4 mg/L			0.105		0.017	5.21712	4.8	5.18	T												2		ED		potentially ED		T	T	436		2.4	not B	3.65254
6	24NO2-DPA	961-68-2		No	False	NRB*		2.1742	P				4.395	35 µg/L	0.081				0.753		0.014			3.87	T*																			T*			2.56	not B*
7	26-DBP	128-39-2	NRB	No	False	NRB		2.3753	notP*	450 µg/L			0.423		0.08	1.4 mg/L			0.466		0.068	5.27204	4.5	4.92	T																			T	660		2.63	not B	3.65254
8	2-naphthol	135-19-3	RB	No	False	RB		2.9369	notP	850 - 2 070 µg/L			3.069		0.583	3.46 mg/L			7.501	1 µg/L	0.838	2.71658	1.88 - 1.9	2.7	T																			T			2.05	not B*
9	2NO2-DPA	119-75-5		No	False	NRB*		2.4432	notP*				3.568		0.537				5.378	3.7 µg/L	0.632			3.66	T																			T			1.75	not B*
10	4,4'-NO2-DPA	1821-27-8		No	False	NRB*		2.1522	P*				1.977		0.329				2.873		0.352			3.88	notT*													3					notT	not T			2.29	not B*
11	44PD	101-96-2	RB	No	False	RB		2.4423	notP	540 µg/L			5.275	2.9 - 152 µg/L	0.757	130 - 368 µg/L			8.086		0.931		0.59 - 3.7	3.49	T																			T			1.22	not B*	1.6-2.8
12	4-ADPA	101-54-2	NRB	No	False	NRB		2.5441	notP*	290 µg/L			1.322	40 µg/L	0.025	1.17 mg/L			34.823		0.186	2.96092	1.82	2.4	T								2				2						T	T			1.7	not B*
13	4H-DPA	122-37-2		No	False	NRB*		2.7333	notP*				5.315		1.01				14.381		1.553			2.82	notT*													3					notT	not T			1.59	not B*
14	4-heylresorcinol	136-77-6	NRB	No	False	NRB		3.1061	notP*	2.8 mg/L			1.625		0.267				0.638		0.258		3.34	3.45	T*																			T*			1.14	not B*
15	4NO2-DPA	836-30-6		No	False	NRB*		2.4432	notP*		8-21 mg/L		3.568		0.537				5.378		0.632			3.74	notT													3					notT	not T			1.94	not B*
16	4NO-DPA	156-10-5		No	False	NRB*		2.6482	notP*				9.321		1.225				14.747		1.636			3.15	notT*	3																		not T			1.94	not B*
17	4tOP	140-66-9	RB	No	False	RB		2.3753	notP		0.09 mg/L		0.15	24 - 130 µg/L	0.028	260 µg/L			0.116	20 µg/L	0.019	4.52912	4.8	4.46	T											potentially			ED		yes		T	T		261	2.46	not B
18	6PPD	793-24-8	NRB	No	False	NRB	not P in water	2.3581	notP	130 - 690 µg/L			0.628	2.9 - 76 µg/L	0.122		0.13 - 0.2 mg/L		0.864	3.7 µg/L	0.113	6.37166	2.46 - 4.68	4.62	T								1B			yes	3						T	T		103 - 265	2.79	not B	3.44994
19	6PPD-quinoine	2754428-18-5		No	False	NRB*		2.4063	notP*				0.089		0.044		0.23 - 0.78 μg/L		0.042		0.002			2.64	T																			T		47.1	1.94	not B
20	7,9DBOSDDD	82304-66-3		Yes	False	NRB*		2.0698	P*				5.356		0.117				1.112		0.013			3.54	notT*													3					notT	not T			1.58	not B*
21	77PD	3081-14-9	NRB	No	False	NRB	not P in water	2.2563	notP	130 - 40 000 µg/L			inf	2.9 - 76 µg/L	0.009	28 - 68 000 µg/L			inf	3.7 µg/L	0.005		3.1 - 6.3	5.34	T																			T			2.83	notB*	4.75924
22	Acetylcarnitine	14992-62-2		Yes	True	RB*		3.2504	notP*				138000		6169.43				44143.3		7340.69			0.06	notT*																			notT*			0.4	not B*
23	Acetylcysteine	616-91-1	RB	Yes	True	RB		3.1489	notP				82.984		10.468				4069.48		13.742		-0.6	-0.6	notT*																			notT*			0.62	not B*
24	adipic acid	124-04-9	RB	Yes	True	RB		3.6054	notP	46 mg/L			22596.6	6.3 mg/L	1397.58		97 mg/L		46871		3777.32		0.093 - 0.23	0.08	notT												3						notT	not T	3.16		0.43	not B	0.206826
25	ADK Stab HP-10	126050-54-2	NRB	No	False	NRB		0.7757	P*				inf		inf	42.6 µg/L			inf		inf		6.2	8.65	T																			T			3.25	notB*	5.4
26	ADK Stab PEP 36	80693-00-1	NRB	No	False	NRB		0.5905	P*				inf		inf				inf		inf		6	4.23	T*																			T*			NaN
27	Allopurinol	315-30-0		No	False	NRB*		2.8442	notP*				14.836		0.000755				1421.04		1.695			-0.5	T*																			T*			0.53	not B*
28	alpha-tocopherol	59-02-9	RB	No	False	RB		1.7341	notP				inf		inf				inf	100 mg/L	inf	11.2451	12.18	8.82	T*																			T*			3.23	notB*	7.4
29	Amiloate (UV filter)	71617-10-2	RB	Yes	False	RB		-0.8254	notP	280 µg/L			1.163		0.206				1.449		0.067	4.66665	4.947	4.78	T														potentially ED				T	T	662		1.45	not B	3.65283
30	AO1010	6683-19-8	NRB	No	False	NRB		0.8254	P*				inf	2 mg/L	inf				inf		inf		22.7	2.72	T*											yes							T	T			NaN
31	AO1024	32687-78-8		No	False	NRB*		1.0921	P*				0.000909		0.00105				inf		0.00044		4.8	4.28	T*																			T*			NaN		3.9 - 7.7
32	AO1035	41484-35-9		No	False	NRB*		1.1734	P*				inf		inf				inf		inf		10.36 - 11.7	7.69	T*										2			3					T	T			2.04	B*	6.9 - 8.5
33	AO1076	2082-79-3		No	False	NRB*		2.0218	P*				inf	2 mg/L	inf				inf		inf		13.41	7.53	T*								2				2						T	T			1.66	B*
34	AO1081	90-66-4	NRB	No	False	NRB	not P in water/ P in sediment	1.9457	P	1.8 mg/L			inf	128 - 21 309 µg/L	inf	1.89 - 9.123 mg/L			inf	40.102 mg/L	inf	8.71683	1.05 - 3.86	6.5	T*										2			3					T	T	20.42		3.02	not B	3 - 3.36
35	AO1098	23128-74-7		No	False	NRB*		0.7977	P*				inf	10 mg/L	inf				inf		inf		9.61 - 10	7.51	T*																			T*			1.85	notB*
37	AO1135	146598-26-7		No	False	NRB*		2.0335	P*				inf		inf				inf		inf			7.29	T*										1B								T	T			2.55	notB*
38	AO168	31570-04-4	NRB	No	False	NRB		0.4968	P*				inf	2 mg/L	inf				inf		inf		18.08	5.81	T*																			T*			5.45	B*
39	AO168=O	95906-11-9		No	False	NRB*		0.6152	P*				inf		inf				inf		inf			4.35	T*																			T*			5.45	B*
40	AO1726	110675-26-8	NRB	No	False	NRB		2.5908	notP*				inf	8.8 µg/L	inf				inf		inf		14.1	6.62	T																			T			1.71	notB*
41	AO2246	119-47-1	NRB	No	False	NRB		1.9107	P*				inf	340 µg/L	0.000543				inf		0.000228	7.93731	6.25	6.25	T*								1B	R			1B						T	T	840		2.74	not B	6.29863
42	AO22E46	35958-30-6		No	False	NRB*		1.4191	P*				inf		inf				inf		inf			6.91	T*													3					notT	T*			3.47	B*
43	AO245	36443-68-2		No	False	NRB*		1.5547	P*				inf	5.5 - 45 µg/L	inf				inf	8.8 - 115 µg/L	inf	8.6691	4.7	4.7	T																			T			1.78	notB*	3.54- 6.28
44	AO246	732-26-3	NRB	No	False	NRB		2.0392	P*	72 µg/L			0.045		0.006		0.0609 mg/L		0.021		0.004	6.88997	7.1	6.06	T									R			3						T	T	23 200		4.14	B	5.27875
45	AO3114	27676-62-6	NRB	No	False	NRB		0.3628	P*				inf		inf				inf		inf		15.18	6.58	T*																			T*			1.88	notB*
46	AO323	4306-88-1		No	False	NRB*		-0.0666	P*	124 µg/L			inf		inf				inf		inf	10.0801	6.5	6.5	T																			T			3.36	B*
47	AO330	1709-70-2	NRB	No	False	NRB		0.0666	P*				inf		inf				inf		inf		17.17	4.52	T*																			T*			NaN		5.63
48	AO425	88-24-4	NRB	No	False	NRB		1.8487	P*				inf		inf				inf		inf	9.22542	8.95	7.33	T*																			T*	920		3.32	notB
49	AO4426	118-82-1	NRB	No	False	NRB		1.4501	P*				inf	43 ng/L	inf				inf		inf	9.99421	8.9	6.95	T														ED				T	T	600		3.46	notB
50	AO44B25	85-60-9	NRB	No	False	NRB		1.8177	P*	210 µg/L			inf		inf	610 µg/L			inf		inf	8.58424	5.4	7.51	T																			T			3.38	B*	5.06 - 5.19
51	AO626	26741-53-7	NRB	No	False	NRB		0.8022	P*				inf	100 µg/L	inf				inf		inf	12.1789	10.9	4.2	T*													2					T	T			NaN		9.46 - 10.38
52	AO697	70331-94-1	NRB	No	False	NRB		0.9456	P*				inf		inf				inf		inf		8.1	6.95	T*										2			3					T	T			1.4	notB*	5.63
53	AO80	90498-90-1		No	False	NRB*		0.5602	P*				inf		inf				inf		inf			6.73	T*																			T*			1.4	notB*
54	AO948	154862-43-8	NRB	No	False	NRB		0.3416	P*				inf		inf				inf		inf		6	6	T*																			T*			1.7	notB*	6
55	AO-AH25	79-74-3	NRB	No	False	NRB	not P in water/ P in sediment	2.3344	P				0.014	11 - 48 µg/L	0.003				0.039	2.1 - 44 µg/L	0.000785	5.50884	5.1	3.31	T												2						T	T	645.6		2.88	not B	3.68
56	apigenin	520-36-5		No	False	NRB*		2.6905	notP*				11.185		2.546				1.829		0.055			2.74	notT*																			notT*			1.32	not B*
57	AsconP*ic acid	50-81-7		Yes	True	RB*		3.59	notP*				1.312		0.346				5.825		1.84			-1.78	notT*																			notT*			0.25	not B*
58	asconP*yl palmitate	137-66-6	RB	Yes	True	RB		3.3728	notP				inf		0.004				inf		0.003		6.5	4.82	T*																			T*			1.86	B*
59	aureusidin	38216-54-5		No	False	NRB*		2.7115	notP*				30.711		6.085				2.711		0.1			2.52	notT*																	3	T*	T*			0.7	not B*
60	BDPA	4496-49-5		No	False	NRB*		2.3761	notP*				inf		0.042				inf		0.034			5.11	T*																	3	T*	T*			2.88	notB*
61	beta-sitosterol	83-46-5		No	False	NRB*		2.0184	P*				inf		inf				inf		inf			7.73	T*																			T*			2.86	notB*
62	BHA	121-00-6	RB	No	False	RB	not P in water	2.587	notP	3.4 mg/L			1.326	619 µg/L	0.252	1.56 mg/L			2.255	761 µg/L	0.284		1 - 2.82	3.32	notT														potentially ED				T	T	57.07		1.3	not B	3.145
63	BHT	128-37-0	NRB	No	False	NRB	not P in water	2.2695	notP	480 - 610 µg/L			0.221	23 - 316 µg/L	0.042	199 - 570 µg/L			0.191	53 µg/L	0.03	5.77806	4.17 - 5.1	5.1	T	3							2			yes	1				potentially ED		T	T	1277		3.03	not B	4.36229
64	BHT-CHO	1620-98-0		No	False	NRB*		2.3358	notP*				0.51		0.113				0.867		0.06			3.76	T*																			T*			2.69	notB*
65	BHT-COOH	1421-49-4		No	False	NRB*		2.366	notP*				1.096		0.196				1.551		0.196			3.54	notT*													3					notT	not T			0.52	notB*
66	BHT-Q	719-22-22		No	False	NRB*		2.2431	notP*				0.061		0.062				0.03		0.00167			4.42	T*																			T*			1.31	notB*
67	BHT-quinol	10396-80-2		No	False	NRB*		2.018	P*				0.407		0.008				2.532		0.016			3.01	T*																			T*			1.72	not B*
68	BP6	131-54-4	NRB	No	False	NRB		2.5671	notP*	4.865 mg/L			2.983		0.474				1.081		0.445	4.12976	3.9 - 4.1	3.07	T*																			T*			1.8	notB*
69	caffeic acid	331-39-5		Yes	True	RB*		3.2784	notP*				487.332		37.812				326.931		82.664			1.15	notT*	2B																	notT	not T			0.73	not B*
70	Calcium asconP*ate	5743-27-1		Yes	True	RB*		3.59	notP*				1.312		0.346				5.825		1.84			-2.37	notT*																	3	T*	T*			0.24	not B*
71	calcium citrates	813-94-5	RB	Yes	True	RB		3.6563	notP				1270000		48229.5				3140000		206000			-2.59	notT*																			not T			0.41	not B*
72	calcium disodium EDTA	62-33-9	NRB	No	True	NRB		3.5022	notP*				239000	25 - 156 mg/L	10116				3960000	25.7 mg/L	1840000			-1.42	not T													3					notT	not T			0.25	not B*	1
73	calcium lactate	814-80-2	NRB	Yes	True	NRB		3.5247	notP*				78753.1		3888.12				177000		12974.6			-0.6	notT*																			not T			0.55	not B*
74	calcium malate	16426-50-9		Yes	True	RB*		3.792	notP*				901000		34114.7				2230000		146000			-3.69	notT*																			not T			0.45	not B*
75	calcium phosphates	7758-87-4		No	False	NRB*		2.9826	notP*	5.35 mg/L			10878.8		520.666	2.14 mg/L			24743		1788.7			1.19	notT																			not T			0.25	not B*
76	calcium tartrate	3164-34-9	RB	Yes	True	RB		3.9166	notP				263000		11877.3				612000		43141.4		-3.7 - -0.76	-2.48	notT*																			not T			0.37	not B*
77	catechin	7295-85-4		No	False	NRB*		2.8102	notP*				524.18		54.502				48.195		30.077			0.51	notT*													3					notT	not T			0.69	not B*
78	Cholecalciferol	67-97-0		No	False	NRB*		2.297	notP*				inf		inf				inf		inf			8.66	T*								1B				1B						T	T			3.48	B*
79	citric acid	77-92-9	RB	Yes	True	RB		3.6563	notP	50 mg/L			1270000		48229.5				3140000		206000		-1.8 - -1.55	-1.64	notT													2					T	T			0.62	not B*
80	Coenzyme Q10	303-98-0		Yes	False	RB*		1.2289	P*				inf		inf				inf		inf			5.75	T*																			T*			2.4	not B*
81	CPPD	101-87-1		No	False	NRB*		2.3626	notP*				0.673		0.129				0.929		0.121			3.68	T*																			T*			2.72	not B*
82	curcumin	458-37-7		No	False	NRB*		2.3366	notP*				3.837		0.179				3.378		0.266			2.71	notT*																			not T			1.49	not B*
83	CyasonP* UV-531	1843-05-6	NRB	No	False	NRB		2.7739	notP*				0.026		0.003				0.01		0.00157	7.56397	7.6	6.4	T*																			T*			1.9	not B*	4.80448
84	CyasonP* UV-9	131-57-7	NRB	No	False	NRB		2.6926	notP*	1.87 mg/L			1.632		0.31	3.8 mg/L			2.749		0.347	3.64813	3.45	3.79	notT								2				2		ED		potentially ED		T	T		66	1.97	not B	2.97991
85	Cysteine	52-90-4	RB	Yes	True	RB		3.3205	notP				549.213		77.535				133000		9617.33			-2.48	notT*																			not T			0.63	not B*
86	dalbergichromene	32066-31-2		No	False	NRB*		2.5994	notP*				3.201		0.608				1.448		0.039			2.89	notT*																	3	T*	T*			1.85	not B*
87	DBDPA	4627-22-9		No	False	NRB*		2.018	P*				inf		0.00196				inf		0.00101			5.2	T*																			T*			3.69	B*
88	delphinidin	528-53-0		No	False	NRB*		2.8673	notP*				99.837		10.897				13.455		7.253			1.4	notT*																			not T			0.82	not B*
89	delta-tocopherol	119-13-1		No	False	NRB*		1.9458	P*				inf		inf				inf		inf	10.6845	11.08	9.63	T*																			not T			2.87	notB*
90	DHB	131-56-6	RB	No	False	RB	not P in water	2.8381	notP	7.86 mg/L			14.887		1.86		1.39 mg/L		3.059		1.454	3.06959	2.964	2.65	notT											potentially							T	T	10.9		1.65	not B	3.09167
91	diAMS	10081-67-1	NRB	No	False	NRB	not P in water/ P in sediment	1.7877	P				inf	38 µg/L	inf				inf	50 µg/L	inf	9.69839	7.9	7.9	T*																			T*	1 245		3.59	notB*	6.54407
92	Dioybenzone	131-53-3	NRB	No	False	NRB		2.6916	notP*		4.4 mg/L		3.117		0.485		1.147 mg/L		1.075		0.449	3.92365	2.33	2.33	notT													3					notT	not T			1.81	not B*
93	dipotassium malate	585-09-1		Yes	True	RB*		3.792	notP*				901000		34114.7				2230000		146000			-3.69	notT*																	3	T*	T*			0.45	not B*
94	DM-AD	6267-02-3		No	False	NRB*		2.3896	notP*				1.43		0.242				2.068		0.255			3.89	notT*																	3	T*	T*			2.05	not B*
95	DNODPA	101-67-7		No	False	NRB*		2.6413	notP*				inf		inf				inf		inf			9.45	T*																	3	T*	T*			1.9	not B*
96	DNPD	93-46-9		No	False	NRB*		2.1327	P*				inf		0.009				inf		0.005			5	T*																			T*			2.84	not B*
97	dodecyl gallate/ E312	1166-52-5		Yes	True	RB*		3.0589	notP*				inf		0.011				0.056		0.005			4.58	T*																			T*			2.69	not B*
98	DPA	122-39-4	NRB	No	False	NRB		2.7343	notP*	2 mg/L			6.157		0.837		3.79 mg/L		9.624		1.083	4.12481	3.82	3.5	T*	2B	2						2			yes	1						T	T		30	2.18	not B
99	DPB	531-91-9		No	False	NRB*		2.2298	notP*				inf		0.009				inf		0.005			5.76	T*																			T*			2.91	notB*
100	DPPD	74-31-7	NRB	No	False	NRB		2.398	notP*	120 µg/L			2.16		0.356				3.15		0.385	5.8327	3.4	2.64	T											potentially							T	T			3.12	notB*	4.7
101	DtAP	120-95-6	NRB	No	False	NRB		2.3134	notP*	1.2 mg/L			0.044		0.006	100 µg/L			0.021		0.004		6	6	T												2						T	T			2.87	notB*
102	DTBSBP	17540-75-9		No	False	NRB*		2.1765	P*	92 µg/L			0.042		0.006				0.02		0.004	7.03878	7.2	7.2	T																			T	5 765		3.49	B
103	DTODPA	15721-78-5	NRB	No	False	NRB	P in water and sediment	1.3458	P				inf		inf				inf		inf		8.8 - 10.81	8.09	T*																			T*	1 000 000		3.79	B	5.6-6.37
104	DTPD	27417-40-9		No	False	NRB*		2.1423	P*				inf		0.06				inf		0.05			3.51	notT*																			notT*			2.82	notB*
105	Potassium tartrate	921-53-9	RB	Yes	True	RB		3.9166	notP				263000		11877.3				612000		43141.4		-3.7 - -0.76	-2.48	notT*																			notT*			0.37	not B*
106	Potassium sodium tartarate	304-59-6	RB	Yes	True	RB		3.9166	notP	538.36 - 766.22 mg/L			263000		11877.3	100 - 1 385.96 mg/L			612000		43141.4		-3.7 - -0.76	-2.48	notT																			not T			0.37	not B*
107	Potassium adipate	19147-16-1	RB	Yes	True	RB		3.6054	notP	46 mg/L			22596.6	6.3 mg/L	1397.58				46871		3777.32		-4.2	-1.06	notT																			not T	3.162		0.53	not B	1.33244
108	ellagic acid	476-66-4		No	True	NRB*		3.0373	notP*				29845.6		14379.8				4159.08		1637.62			0.01	notT*													3					notT	not T			0.64	not B*
109	EQ/ AW	91-53-2	NRB	No	False	NRB		2.3137	notP*	2 mg/L			2.497		0.394	18 mg/L			3.698		0.443	4.06064	3.18 - 3.39	3.88	T*												1						T	T	455.8		2.41	not B	3.1
110	Erythrobic acid	89-65-6	RB	Yes	True	RB		3.59	notP	228.5 mg/L			1.312		0.346				5.825		1.84		-1.69	-1.78	notT													3					notT	not T			0.25	not B*	-0.899629
111	Ethano 398	118337-09-0		No	False	NRB*		1.2004	P*				inf		inf				inf		inf	11.1587		9.12	T*																	3	T*	T*			3.83	B*
112	etidronic acid	2809-21-4	NRB	Yes	False	NRB	not P in water and sediment	2.5318	notP	527 - 1 770 mg/L			50748.4	6.75 mg/L	2954.28	195 - 2 180 mg/L			108000		8450.18		-3.5	-3.5	notT												2						T	T			0.48	not B*	4.22
113	euanthone	529-61-3		No	False	NRB*		2.727	notP*				4.01		0.599				1.255		0.536			0.57	notT*																	3	T*	T*			0.79	not B*
114	Fenozan	20170-32-5		No	False	NRB*		2.5058	notP*				0.541		0.108				0.737		0.097			3.9	T*																			T*			1.86	notB*
115	gallic acid	149-91-7	RB	Yes	True	RB		3.0802	notP	19.1 mg/L			761.278		55.324	100 mg/L			437.866		128.589		0.7 - 0.86	0.7	notT													3					notT	not T			0.68	not B*
116	gamma-Carotene	472-93-5		No	False	NRB*		1.8006	P*				inf		inf				inf		inf			8.7	T*													3					notT	T*			3.28	notB*
117	gamma-tocopherol	54-28-4		No	False	NRB*		1.8399	P*		19.4 mg/L		inf		inf				inf		inf			8.93	T*																			T*			2.94	notB*
118	genistein	446-72-0		No	False	NRB*		2.6905	notP*				11.185		2.546		1.9 mg/L		1.829		0.055			2.73	notT*															potential ED			T	T			1.6	not B*
119	good-rite 3125	147-47-7		No	False	NRB*		2.4692	notP*				6.163		0.84				9.624		1.084			1.86	notT*																			not T*			1.55	not B*
121	Idebenone	58186-27-9		Yes	False	RB*		2.5489	notP*				0.109		0.122				0.05		0.003			4.05	T*																			T*			1.79	not B*
122	IONO-100	88-26-6	NRB	No	False	NRB		2.469	notP*	20.3 mg/L			1.605		0.305				2.657		0.337	4.07544	3.16	3.16	T*													3					notT	T*			2.35	not B*
123	IPPD	101-72-4	NRB	No	False	NRB		2.4511	notP*	690 - 980 µg/L			8.415	28 µg/L	1.14	410 µg/L			13.167		1.48	4.88164	2.77	2.8	T												2						T	T			1.44	not B*	2.38917
124	IPPD-quinoine	68054-73-9		No	False	NRB*		2.4993	notP*				0.247		0.23				0.071		0.005			2.59	T*																			T*			0.86	not B*
125	Irgafos 38	145650-60-8	NRB	No	False	NRB		1.0635	P*				inf		inf				inf		inf	11.9737	11.04 - 13.4	11.99	T*																			T*			3.83	B*	3.41614
126	Irgano 1222	976-56-7		No	False	NRB*		2.0436	P*	100 mg/L			0.002		0.244				1.482		0.009	5.13642	2.9	2.91	T*																			T*			1.75	notB*
127	Irgano 1425	65140-91-2		No	False	NRB*		2.1056	P*	100 mg/L			2.422		0.46	100 mg/L			4.122		0.518		-0.1	4.39	T*													3					notT	T*			0.49	not B*
128	Irgano 259	35074-77-2		No	False	NRB*		1.1822	P*				inf	10 mg/L	inf				inf		inf		6.5	6.5	T*																			T*			1.85	notB*	8.76671
129	Irgano 3052	61167-58-6	NRB	No	False	NRB		1.875	P*				inf		inf	129 ng/L			inf		inf	8.1991	7.25	7.25	T																			T			3.35	B*	5.037 - 6.105
130	Irgano 565	991-84-4	NRB	No	False	NRB		1.7457	P*				inf	10 mg/L	inf				inf		inf		13.15 - 14.3	6.31	T*													3					notT	T*			1.66	notB*	8.254 - 9.112
132	Irgano PS 800	123-28-4	RB	Yes	True	RB		2.9385	notP				inf		inf	71 mg/L			inf		inf		11.79 - 12.6	6.4	T*																			T*			1.67	notB*
133	Irgano PS 802	693-36-7	RB	Yes	False	RB		2.5665	notP				inf	10 mg/L	inf				inf	10 mg/L	inf		17.68	6.37	T*																			T*			1.69	notB*	10
134	isoliquiritigenin	961-29-5		No	False	NRB*		2.7795	notP*				16.777		2.112				3.511		1.661			2.79	not T*																			not T			1.51	not B*
135	kaempferol	520-18-3		No	False	NRB*		2.8151	notP*				0.781		0.035				3.599		0.131			2.23	T*	3																	notT	T*			0.36	not B*
137	lipoic acid	1200-22-2		No	True	NRB*		3.1078	notP*				60.89		8.503				94.257		10.728			2.78	notT*																	3	T*	T*			0.53	not B*
138	luteoforol	13392-26-2		No	False	NRB*		2.8851	notP*				348.753		47.157				48.195		30.077			1.08	notT*													3					notT	notT			0.69	not B*
139	melatonin	73-31-4		No	False	NRB*		2.4987	notP*				7.301		0.000978				10.653		0.173			1.7	T*																			T*			0.8	not B*
140	methionine	59-51-8		Yes	True	RB*		3.2585	notP*				16214.3		808.787				227000		63190.7			-1.87	notT*																			notT*			0.62	not B*
141	monomagnesium phosphates	13092-66-5		No	False	NRB*		2.9826	notP*	2.9 - 100 mg/L			10878.8		520.666	2.14 - 100 mg/L			24743		1788.7			-0.57	notT																			not T			0.49	not B*
142	monosodium phosphate	7558-80-7		No	False	NRB*		2.9826	notP*				10878.8		520.666		720 mg/L		24743		1788.7			-0.57	notT																			not T			0.49	not B*
143	NAC	40283-51-0		No	False	NRB*		2.6681	notP*				1416.5		74.244				18864		4491.84			1.65	notT*																	1	notT*	not T*			0.79	not B*
144	naringenin	480-41-1		No	False	NRB*		2.6861	notP*				37.844		4.32				6.291		3.155			2.52	notT*																			notT*			1.64	not B*
145	NDGA	500-38-9		No	False	NRB*		2.6068	notP*		2 mg/L		0.772		0.148				0.436		0.139			5.8	T*																			T*			1.92	not B*
146	niacinamide	98-92-0	NRB	No	False	NRB		2.6609	notP*	12.5 - 18.3 mg/L			7022.94	1.1 mg/L	78.143	133 mg/L			2062.5		0.824	-0.576921	3.43	-0.37	notT													3					notT	not T	180		0.66	not B
147	octyl gallate	1034-01-1		Yes	True	RB*		3.1829	notP*				1.555		0.27				0.693		0.086			3.66	notT*																			notT*			1.54	not B*
148	ODPA	4496-45-1		No	False	NRB*		2.04	P*				inf		0.002				inf		0.00113			5.23	T*																			T*			3.52	B*
149	OPP	92-69-3	NRB	No	False	NRB		2.9014	notP*		3.65 mg/L		1.682		0.319				3.164		0.385	3.45953	3.6	3.2	notT													3					notT	not T			1.59	not B*	2.43136
150	PANA	90-30-2	RB	No	False	RB		2.6016	notP	300 µg/L			0.781	20 - 32 µg/L	0.144	440 µg/L			1.096		0.14	5.22977	4.28	4.2	T																			T			3.23	notB*	3.2266
151	PBNA	135-88-6		No	False	NRB*		2.6016	notP*				0.781		0.144				1.096		0.14		3.2	4.58	T*	3		potentially C								potentially							T	T		147	2.91	not B
152	PEG	57-55-6	RB	Yes	True	RB		3.3509	notP	18.34 g/L			8652.04	13.02 - 29 g/L	412.807	40.6 g/L			19700.5		1422.29	-1.16338	-1.07	-0.92	notT												1						T	T			0.53	not B*	0.462398
153	pentoifylline	6493-05-6		No	False	NRB*		-786	P*				12.014		0.331				90.166		0.458			0.46	notT*																	3	T*	T*			0.5	not B*
154	PEPQ	38613- 77-3		No	False	NRB*		0.786	P*				inf		inf				inf		inf			6.6	T*																	3	T*	T*			2.61	notB*
155	phosphoric acid	7664-38-2		No	False	NRB*		2.9826	notP*		105 mg/L		10878.8		520.666		138 mg/L		24743		1788.7			-0.72	notT												1						T	T			0.58	not B*
156	ponoresinol	487-36-5		No	False	NRB*		2.3863	notP*				145.459		15.782				18.703		10.265			2.59	notT*													3					notT	not T			1.37	not B*
157	potassium citrates	866-84-2	RB	Yes	True	RB		3.6563	notP				1270000		48229.5				3140000		206000			-2.59	notT*																			notT*			0.41	not B*
158	potassium dihydrogen phosphates	7778-77-0		No	False	NRB*		2.9826	notP*	100 mg/L			10878.8		520.666	100 mg/L			24743		1788.7			-0.57	notT																			not T			0.49	not B*
159	potassium lactate	996-31-6		Yes	True	RB*		3.5247	notP*				78753.1		3888.12				177000		12974.6			-0.6	notT*																			notT*			0.55	not B*
160	probucol	23288-49-5		No	False	NRB*		1.1092	P*				inf		inf				inf		inf			5.96	T*													3					notT	T*			NaN
161	propyl gallate	121-79-9	NRB	Yes	True	NRB		3.0396	notP*	19.06 mg/L			79.82		13.813				15.127		2.951	1.81262	1.8	1.8	notT							potential M											T	T			1.17	not B*	2.69223
163	resveratrol	501-36-0		No	False	NRB*		2.8639	notP*				12.516		1.613				2.765		1.291			3.1	notT*																			notT*			1.54	not B*
164	retinol	68-26-8		No	False	NRB*		2.514	notP*				inf		0.000569				inf		0.000272	6.53253		5.68	T*									R									T	T			3.17	notB*
165	selenious acid	7783-00-8		No	False	NRB*		2.9142	notP*		1.22 mg/L		1680000	70 - 190 µg/L	43261.2		36.5 mg/L		4770000	83 µg/L	265000			-0.9	notT												1						T	T		600	0.23	not B
166	silibinin	22888-70-6		No	False	NRB*		2.3671	notP*				44.34		4.238				27.965		4.966			2.67	notT*													3					notT	not T			1.16	not B*
167	sodium adipate	7486-38-6	RB	Yes	True	RB		3.6054	notP	46 mg/L			22596.6	6.3 mg/L	1397.58	1 g/L			46871		3777.32		-5.03 - 0.23	-1.06	notT																			not T	3.162		0.53	not B	1.33244
168	Sodium asconP*ate	134-03-2	RB	Yes	True	RB		3.59	notP	74 mg/L			1.312		0.346	1.02 g/L			5.825		1.84		-4.2	-2.37	notT																			not T			0.24	not B*
169	sodium citrates	68-04-2	RB	Yes	True	RB		3.6563	notP		735.54 mg/L		1270000		48229.5				3140000		206000			-2.59	notT																			not T			0.41	not B*
170	Sodium erythonP*ate	6381-77-7	NRB	Yes	True	NRB		3.59	notP*	84 - 100 mg/L			1.312		0.346	100 mg/L			5.825		1.84		-3.29	-2.37	notT																			not T			0.24	not B*
171	sodium lactate	72-17-3	RB	Yes	True	RB		3.5247	notP	6 - 10 g/L			78753.1		3888.12	130 - 11 330 mg/L			177000		12974.6		-4.77 - -1.52	-0.6	notT																			not T			0.55	not B*
172	sodium malates	676-46-0		Yes	True	RB*		3.792	notP*				901000		34114.7				2230000		146000			-3.69	notT*													3					notT	not T			0.45	not B*
173	sodium tartrates	868-18-8	RB	Yes	True	RB		3.9166	notP	100 mg/L			263000		11877.3				612000		43141.4		-4.5	-2.48	notT																			not T			0.37	not B*
174	SongsonP* 1000	2440-22-4	NRB	No	False	NRB		2.6829	notP*				3.203	13 µg/L	0.504	170 µg/L			5.916		0.455	4.55082	4.2	4.3	T																			T			1.35	notB*	3.71517
176	tartaric acid	133-37-9		Yes	True	RB*		3.9166	notP*				263000		11877.3				612000		43141.4			-1.06	notT*																			notT*			0.53	not B*
177	taifolin	480-18-2		No	False	NRB*		2.8317	notP*				187.229		18.387				112.052		27.112			0.95	notT*																			notT*			0.33	not B*
178	TBHQ	1948-33-0		No	False	NRB*	not P in water	2.7325	notP	570 µg/L			0.078	250 µg/L	0.045	300 - 480 µg/L			0.099	4 µg/L	0.004	2.4954	1.521	1.73	T																			T	24		1.05	not B	1.41499
179	TCEP	115-96-8		No	False	NRB*		2.2025	notP*	170 mg/L			0.016		24.373		151 mg/L		8.33		0.015	1.62208	1.7	1.44	T*	3	2	potentially C		1B			1B	R			1						T	T		1.3	0.11	not B
180	TCEPi	140-08-9		No	False	NRB*		2.0841	P*				333.449		28.643				614.653		56.934			1.25	notT*																	3	T*	T*			0.74	not B*
181	TEHPi	301-13- 3		No	False	NRB*		3.169	notP*				inf		inf				inf		inf			5.71	T*																			T*			2.05	notB*
182	TEPi	122-52-1		No	False	NRB*		2.832	notP*	763.799 mg/L			926.401	3.983 g/L	65.426	1.631 g/L			1832.13	1.616 g/L	156.192		0.74	1.16	notT								2				2						T	T			0.44	not B*
183	THBP	1421-63-2		Yes	True	RB*		2.9122	notP*				0.186		0.14				0.182		0.011			1.5	T*																			T*			1.31	not B*
184	THPi	6095-42-7		No	True	NRB*		3.355	notP*				inf		0.005				inf		0.003			7.64	T*																			T*			2.69	not B*
185	TiDePi	25448-25-3	RB	No	False	RB		2.088	notP				inf		inf				inf		inf		12.31	7.97	T*																			T*			1.68	not B*
186	Tinuvin 213	52829-07-9	NRB	No	False	NRB		1.6176	P*	8.58 mg/L			inf	230 µg/L	0.003	4.4 mg/L			inf		0.00121		0.35	5.4	T*												1						T	T			1.97	not B*	0.623249
187	Tinuvin 234	70321-86-7		No	False	NRB*		1.8862	P*				inf	10 mg/L	0.00109				inf		0.00048	9.71313	5.3 - 6.5	6.5	T*																			T*			3.08	not B*	4.096 - 7.786
188	Tinuvin 840	84268-08-6		No	False	NRB*		1.3368	P*			0.083 mg/L	inf		inf			0.078 mg/L	inf		inf			3.45	T																			T			1.41	not B*
189	TMPPi	620-42-8		No	False	NRB*		2.1959	P*				inf		inf				inf		inf			5.54	T*																			T*			3.3	B*
190	TNBPi	102-85-2		No	True	NRB*		3.541	notP*				4.136		0.623				6.231		0.732			3.65	notT*																	3	T*	T*			1.43	not B*
191	TNPPi	3050-88-2		No	False	NRB*		2.347	notP*				inf		inf				inf		inf			5.35	T*															ED			T	T			1.71	not B*
193	TPHP	115-86-6	RB	No	False	RB		2.6979	notP		0.6 mg/L		0.00122	254 µg/L	0.143	400 µg/L			0.802	55 µg/L	0.007	5.73661	4.63	4.59	T														ED		potentially ED		T	T		29	2.28	not B	3.46894
194	TPHPi	101-02-0	RB	No	False	RB		2.5795	notP				inf		0.005				inf		0.003	6.85211	6.62	5.17	T*																			T*			2.69	notB*
195	TPPi	116-17-6		No	False	NRB*		2.739	notP*				97.71		9.521				172.131		16.82		2	2.83	notT*							potential M											T	T			0.64	not B*
196	TQ	3602-55-9		No	False	NRB*		2.5792	notP*				0.225		0.585				0.056		0.004			2.04	T*																			T*			1	not B*
197	triammonium citrate	3458-72-8	RB	Yes	True	RB		3.6563	notP	100 - 98 638 mg/L			1270000		48229.5				3140000		206000		-1.43	-2.59	notT													3					notT	not T			0.41	not B*
198	TIB	6846-50-0	NRB	Yes	False	NRB		2.6345	notP*	1.46 mg/L			0.425	700 µg/L	0.088				0.572		0.031	4.54586	4.04 - 4.91	4.77	T*																			T*			1.51	notB*
200	Ultrano 641	161717-32-4		No	False	NRB*		1.6532	P*				inf		inf				inf		inf	10.2701		7.01	T*																			T*			3.51	B*
201	UV 360	103597-45-1	NRB	No	False	NRB		0.9325	P*				inf		inf				inf		inf			3.96	notT*																			notT*	1.5		2.25	notB	5.63
203	UV320	3846-71-7		No	False	NRB*		2.1165	P*				0.064		0.006				0.032		0.003			6.38	T*																			T*			2.71	notB*
204	UV326	3896-11-5	NRB	No	False	NRB		2.0641	P*				0.16	10 mg/L	0.017				0.109		0.01	7.21829	5.4-6.5	6.5	T*																			T*			2.86	notB*	4.235-4.644
205	UV327	3864-99-1		No	False	NRB*		1.8338	P*				0.031		0.003				0.011		0.0013			6.23	T*																			T*			3.57	B*
206	UV328	25973-55-1		No	False	NRB*		2.0546	P*				inf		0.00159				inf		0.000742	8.51721	6.5 - 7.25	6.5	T*																			T*			2.95	notB*	5.65437
207	UV329	3147-75-9		No	False	NRB*		2.1165	P*				0.069	10 mg/L	0.007				0.035		0.004	7.02674	6.5 - 7.4	6.5	T*																			T*			2.39	notB*	4.926 - 5.114
208	UV350	36437-37-3		No	False	NRB*		2.2538	notP*				0.061		0.006				0.03		0.003			6.34	T*																			T*			2.65	notB*
209	UV9	2170-39-0		No	False	NRB*		2.5195	notP*				0.613		0.078				0.702		0.057			4.03	T*																			T*			1.79	notB*
210	UV-PS	3147-76-0	NRB	No	False	NRB		2.4527	notP*				0.643		0.082				0.746		0.06	5.68949	6.15	5.16	T*																			T*			1.9	notB*
211	Weston 618	3806-34-6	NRB	No	False	NRB		1.9638	P*				inf		inf				inf		inf			7.35	T*											yes							T	T			1.7	notB*	5.63043
212	AO62602	97994-11-1		No	False	NRB*		1.039	P*				inf		inf				inf		inf			3.93	notT*																	3	T*	T*			NaN
213	TNPP	26569-53-9		No	False	NRB*		2.4654	notP*				inf		inf				inf		inf			5	T*																	3	T*	T*			1.7	notB*
214	DPPH	1898-66-4		no	False	NRB*		1.8608	P*				0.58		0.022				0.13		0.005			3.34	T*																			T*			3.02	notB*
218	PHBA	99-96-7	RB	Yes	True	RB		3.0382	notP	67 - 1 000 mg/L			159.249	100 mg/L	17.797	92.8 - 100 mg/L			397.135	66.5 - 100 mg/L	36.34		0.878	1.58	notT																			not T			0.68	not B*
219	Headecyl gallate	5026-65-3		Yes	True	RB*		2.9349	notP*				inf		inf				inf		inf			6.83	T*																	1	notT*	T*			2.6	notB*
220	DMPA	24650-42-8	RB	No	False	RB	not P in water	2.4249	notP	18.387 mg/L			18.387		2.288	29.67 mg/L			29.67		3.215	3.74985	2.95	3.52	notT																			not T	10.63		1.7	not B	2.54
221	N,N′-DicycloheylcanP*odiimid	538-75-0	NRB	no	False	NRB		2.7432	notP*				inf		0.002				inf		0.00128	4.949	5.567 - 6.83	3.99	T*												2						T	T			0.99	notB*	5.92737
222	4-(Dimethylamino)pyridine	1122-58-3	NRB	no	False	NRB		2.4602	notP*	100 mg/L			425.723		31.962	11.6 mg/L			823.653		72.061		1.34	1.34	notT																			not T			0.52	not B*	1.7775
223	AO1212	13103-52-1		yes	True	RB*		2.7525	notP*				inf		inf				inf		inf			7.05	T*										2			3					T	T			1.68	notB*
224	AO3790	40601-76-1	NRB	no	False	NRB		0.7361	P*				inf		inf				inf		inf		15.281	7.27	T*																			T*	37.1		1.94	notB	5.63
225	AO4703	88-27-7	NRB	no	False	NRB		1.9944	P*	335 - 746 µg/L			0.266		0.026	907 - 2 092 µg/L			0.915		0.025		4.24	4.35	T																			T			2.49	notB*
226	AO-TBM6	96-69-5	NRB	no	False	NRB		1.9457	P*				inf	7.1 µg/L	inf				inf	54 µg/L	inf	7.58461	5.24	5.49	T											potentially			ED		potentially ED		T	T			3.07	notB*	5.60206
227	BBOT	7128-64-5	NRB	no	False	NRB		1.8234	P*				inf	10 mg/L	inf				inf		inf	8.958	8.6	6.5	T*																			T*			3.48	B*
228	MMBI	53988-10-6	NRB	no	False	NRB		2.7072	notP*	1.9 mg/L			1.782	34.6 - 103.5 µg/L	0.081	22 mg/L			135.805		13.27		0.4	0.48	notT									potentially R					potentially ED				T	T			0.56	not B*	1.89763
229	DBHA	621-07-8		no	False	NRB*		2.7719	notP*				1.461		0.132				11.083		0.475			2.74	notT*													3					notT	not T			1.96	not B*
230	DET	105-55-5	NRB	no	True	NRB		2.8528	notP*	56 mg/L			3.938	5 mg/L	0.25	910 mg/L			1948.73		163.612	0.915638	0.57	0.57	notT	3																	notT	not T			0.82	not B*	1.59106
231	DPG	102-06-7	RB	no	False	RB		2.6414	notP	17 mg/L			1.627	600 µg/L	0.146	4.2 mg/L			12.461	1.3 mg/L	0.55		2.42	2.51	notT								2	potentially R			3						T	T			1.11	not B*	2.90417
232	DPT	102-08-9	NRB	no	False	NRB		2.6844	notP*	10.2 mg/L			1.026	150 - 5 000 µg/L	0.035		18.9 mg/L		15.251		1.701	3.2483	3.6	1.76	notT										2								T	T			1.92	not B*	3.07
233	DTG	97-39-2	NRB	no	False	NRB		2.3856	notP*	7.19 mg/L			0.4	2.84 mg/L	0.041	19.3 mg/L			2.695		0.081		2.9	2.08	T*								2				1						T	T			1.88	not B*	3.64621
234	3,5-DTBH	847488-62-4	NRB	no	False	NRB		2.2573	notP*				267.397		23.211				256.015		24.031		3.56	2.44	notT*																		notT	not T			0.73	not B*	5
235	2,5-DTBP	5875-45-6		no	False	NRB*		2.3753	notP*				0.14		0.026				0.105		0.017			4.88	T*																			T*			2.4	notB*
236	UV120	4221-80-1	NRB	no	False	NRB		1.5779	P*				inf	10 mg/L	inf				inf		inf	9.39753	6.5	6.51	T*																			T*			3.49	B*	6.622
237	AO-CA	1843-03-4	NRB	no	False	NRB		1.1537	P*				inf	100 mg/L	inf				inf		inf		12.7	6.5	T*																			T*	1.064		3.45	notB	7.53
239	UV090	96478-09-0		no	False	NRB*		2.6063	notP*				1.36		0.185				1.911		0.145	5.6359		2.84	T*				1A														T	T			1.01	notB*
240	BP	119-61-9	NRB	no	False	NRB		2.818	notP*	6.784 - 10 mg/L			8.814	200 µg/L	1.154	10 - 15.3 mg/L			13.964	2.1 - 5.86 mg/L	1.547	3.12601	3.18	3.18	notT	2B	1B/2	C								potentially							T	T	12		1.08	not B	2.71349
241	EHMC	5466-77-3		yes	True	RB*		2.9378	notP*		0.28 - 3.11 mg/L		inf		0.019				inf		0.008			6	T																			T			2.69	notB*
242	4MBC	36861-47-9		no	False	NRB*		2.1155	P*		0.58 mg/L		inf		0.014				inf		0.009			5.63	T																			T			2.6	notB*
243	EHS	118-60-5	NRB	yes	True	NRB		3.1409	notP*				0.074	6.1 - 14 µg/L	0.012				0.042		0.005	6.06501	5.94	3.96	T																			T	123.7		1.82	not B	3.10158
244	HMS	118-56-9	RB	no	False	RB		2.6039	notP				0.06		0.009				0.031		0.004	5.78506	6.27	3.73	T*																			T*	224.4		2.45	not B	4.27873
245	OC	6197-30-4	NRB	no	False	NRB	not P in water	2.8005	notP*	23 µg/L			inf	2.66 µg/L	0.002				inf	4.44 - 20 µg/L	0.000874	6.74991	6.1	6.1	T																			T	859		2.74	not B	4.68929
246	PY	87-66-1	NRB	yes	False	NRB		3.0896	notP*	31.243 - 206.609 mg/L			324.981		33.45	27.586 - 378.747 mg/L			27.586		17.75	0.340692	-0.47	0.99	notT					2	potentially M						1/2						T	T			0.93	not B*	1.64836
247	AO ZKF	4066-02-8	NRB	no	False	NRB		-0.0118	P*				inf		inf				inf		inf	9.11724	6.3	6.1	T*																			T*	6 664		2.99	B	4.2
248	AO3125	34137-09-2		no	False	NRB*		0.0118	P*				inf		inf				inf		inf			2.65	notT*																	3	T*	T*			NaN
249	4-tBP	98-54-4	NRB	no	False	NRB		2.7115	notP*	4.8 mg/L			1.228		0.233	1 mg/L			2.165	10 µg/L	0.269	3.10022	3	3.31	notT								2	potentially R		potentially	3		ED		yes		T	T		120	1.83	not B
250	MHPPD	15233-47-3		no	False	NRB*		2.5945	notP*				inf		0.022				inf		0.016			3.97	notT*																			notT*			2.76	notB*
251	DMTPD	16364-15-1		no	False	NRB*		2.2303	notP*				inf		0.05				inf		0.041			3.93	notT*																	3	T*	T*			2.64	notB*
252	DMPPD	3081-01-4	NRB	no	False	NRB		2.3271	notP*	200 µg/L			inf		0.055	300 µg/L			inf		0.045	6.932	5.17	2.83	T									potentially R									T	T	1 197		2.56	not B	4.05994
253	CPPDQ	68054-78-4		no	False	NRB*		2.4108	notP*				0.091		0.046				0.042		0.002			2.97	T*																			T*			0.97	not B*
255	Myricetin	529-44-2		no	True	NRB*		2.8572	notP*				0.999		0.057				5.833		0.261			1.02	T*																			T*			0.34	not B*
256	2,6-Di-tert-butyl-4-ethylphenol	4130-42-1		no	False	NRB*		2.2385	notP*				0.124		0.023				0.086		0.015			5.66	T*																			T*			3.46	B*
257	UV 3765	82919-37-7		no	False	NRB*		1.9839	P*				inf		0.012				0.617		0.012			4.67	T*																			T*			2.31	notB*
258	Tinuvin 144	63843-89-0	NRB	no	False	NRB		0.2511	P*				inf	2 µg/L	inf				inf		inf			8.12	T																			T			1.83	notB*
259	2-phenylphenol	90-43-7	RB	no	False	RB		2.9014	notP		1.5 - 2.7 mg/L		1.682	9 µg/L	0.319		5.8 mg/L		3.164	36 µg/L	0.385	3.54153	3.18	3.09	T	3	1B/2																T	T			1.69	not B*	2.54033
260	4-tert-amylphenol	80-46-6	RB	no	False	RB		2.6805	notP				0.707	730 µg/L	0.134	2.5 mg/L			1.002	931 µg/L	0.134	3.51628	3.6	3.83	T*								2				1		ED				T	T	229		1.98	not B	3.16732
261	Avobenzone	70356-09-1	NRB	no	False	NRB	not P in water/ P in sediment	2.198	P				0.708	3 µg/L	0.034				0.636	4 µg/L	0.036		6.1	6.1	T														ED				T	T			2.53	notB*	4.64583
262	2-BTMBP	5806-73-5		no	False	NRB*		2.0392	P*				inf		0.00161				inf		0.000817			6.65	T*																			T*			3.87	B*
263	2,6-DBTMBP	59778-96-0		no	False	NRB*		1.7838	P*				inf		inf				inf		inf			7.17	T*																	3	T*	T*			3.43	B*
264	DBNP	728-40-5		no	False	NRB*		2.1063	P*				0.308		0.058				0.284		0.044			4.2	T*																			T*			2.88	notB*
266	Epigallocatechin gallate	989-51-5			False	NRB*		2.6445	notP*				56.648		7.989				11.416		1.935			1.74	notT*																			notT*			0.64	not B*
267	Distannoane, 1,1,1,3,3,3-heabutyl-	56-35-9		no	False	NRB*		3.6719	notP*					80 ng/L		2.9 µg/L				170 ng/L			2.2	6.12	T									potentially R		yes	3						T	T	2210		1.74	B
268	Stannane, hydroytriphenyl-	76-87-9		no	False	NRB*		2.4541	notP*		0.0113 mg/L						0.02 mg/L							3.43	T								2			potentially	1						T	T		220	2.33	not B
269	Stannane, tributylchloro-	1461-22-9	NRB	no	False	NRB		3.3749	notP*	9.8 µg/L						7.9 µg/L				200 ng/L			2.21	6.17	T								1B	R		yes	1/2						T	T			2.56	notB*
270	Octadecanoic acid, lead(2+) salt (2:1)	1072-35-1		yes	True	RB*		3.2334	notP*				inf		0.005				inf		0.002			6.58	T*		1B						1A			yes	1						T	T			3.05	notB*
271	6H-Dibenz[c,e][1,2]oaphosphorin, 6-oide	35948-25-5		no	False	NRB*		2.7214	notP*		240.92 mg/L		2.211		0.135		989 mg/L		3.6		0.187			2.01	notT																			not T			1.45	notB*
272	Phenol, 4,4-(1-methylethylidene)bis-	80-05-7	RB	no	False	RB		2.5953	notP	10.2 mg/L			4.146	490 µg/L	0.617	4.6 - 11 mg/L			1.284	640 µg/L	0.55	3.32897	3.4	3.32	notT								1B/2	R		yes	1		ED		yes		T	T	73		1.64	not B	2.87506
273	Formaldehyde	50-00-0	RB	yes	True	RB		3.1551	notP	5.8 mg/L			46.086	6.4 mg/L	4.923	6.7 - 24.1 mg/L			12.544		3.636	-0.410768	0.35	0.35	notT	1	1A	C		2	potentially M					yes	1						T	T	0.396		0.24	not B	1.2014
274	Phenol	108-95-2	RB	yes	False	RB		3.0696	notP	3.1 mg/L			9.295	160 µg/L	1.77	8.9 - 67.5 mg/L			38.351	77 µg/L	3.605	1.55718	1.47	1.46	notT	3				2	potentially M		1B			yes	1						T	T	17.5		1.24	not B	1.91487
275	Benzenamine, 4,4-methylenebis-	101-77-9		no	False	NRB*	not P in water and sediment	2.4163	notP	350 - 2 470 µg/L			1.412	5.25 µg/L	0.021	20.6 mg/L			21.132		0.111	2.29375	1.55	1.59	T	2B	1B	C		2	potentially M					yes	1						T	T	15		1.18	not B	3.84763
276	2-Propenenitrile	107-13-1	NRB	yes	False	NRB		2.9995	notP*	2.5 - 22 mg/L			1.715	500 - 2 000 µg/L	0.712	5.1 mg/L			26.805	170 µg/L	0.391	0.185984	0.017	0.25	notT	1	1B	C					1B			yes	1						T	T	1		0.66	not B	0.954243
277	1-Naphthalenesulfonic acid, 3,3-[[1,1-biphenyl]-4,4-diylbis(2,1-diazenediyl)]bis[4-amino-, sodium salt (1:2)	573-58-0		no	False	NRB*		1.1706	P*				inf		inf		560 mg/L		inf		inf			-1.52	notT*								2			yes							T	T			1.27	notB*
278	2,7-Naphthalenedisulfonic acid, 4-amino-3-[2-[4-[2-(2,4-diaminophenyl)diazenyl][1,1-biphenyl]-4-yl]diazenyl]-5-hydroy-6-(2-phenyldiazenyl)-, sodium salt (1:2)	1937-37-7		no	False	NRB*		0.6257	P*				inf		inf		> 180 mg/L		inf		inf			-1.29	notT*		1A			2			2			yes							T	T			1.07	notB*
279	1,4-Benzenediol, 2,5-bis(1,1-dimethylethyl)-	88-58-4	NRB	no	False	NRB	not P in water	2.3964	notP	400 µg/L			0.025		0.008	190 µg/L			0.055		0.00144	4.67565		2.45	T																			T			2.32	notB*
280	Stannane, dibutyldichloro-	683-18-1	NRB	no	False	NRB		3.1244	notP*	843 µg/L						4 mg/L								5.9	T					2	potentially M		1B	R		yes	1						T	T			3.08	notB*
281	Dodecanoic acid, 1,1-(dibutylstannylene) ester	77-58-7	NRB	no	False	NRB		2.9968	notP*	463 µg/L						21.2 mg/L							4.44	6.58	T								1B			yes							T	T	2.91		1.68	not B
282	Phosphoric acid tributyl ester	126-73-8	RB	no	False	RB		3.6594	notP	4.6 mg/L			0.002	1.3 mg/L	0.532				1.333		0.007	4.70627		4	T*		2	potentially C									2						T	T	35		1.47	not B	3.24105
283	Phenol, 4-nonyl-	104-40-5	RB	no	False	RB		2.9921	notP	130 - 140 µg/L			0.063		0.011				0.036		0.006	6.32292	5.76	5.76	T											potentially			ED		yes		T	T			2.58	notB*	4.58274
284	Ethanol, 2-[2-[2-[2-(4-nonylphenoy)ethoy]ethoy]ethoy]-	7311-27-5		yes	False	RB*		2.6221	notP*				0.803		0.159				1.097		0.145			4.01	T*																yes		T	T			2.5	notB*
285	3,6,9,12,15,18-Heaoaeicosan-1-ol, 20-(nonylphenoy)-	27177-03-3		yes	False	RB*		2.3041	notP*				5.447		0.872				inf		0.968			4.61	T*															ED			T	T			1.56	notB*
286	Phenol, 4-octyl-	1806-26-4		no	False	NRB*		3.0231	notP*				0.112		0.021				0.079		0.013			5.19	T*								2			potentially	2						T	T			2.77	notB*
287	Phenol, isooctyl-	11081-15-5		no	False	NRB*		2.7247	notP*				0.124		0.023				0.089		0.015			5.04	T*																			T*			2.9	notB*
288	Anthracene	120-12-7	NRB	no	False	NRB		2.2194	notP*	36 µg/L			0.809		0.144	2.78 - 26.47 µg/L			1.147		0.145		4.65	4.45	T	2B	2									yes	3						T	T			3.26	notB*
289	Thiourea, N,N-dibutyl-	109-46-6	NRB	no	True	NRB		3.3254	notP*	3.8 mg/L			1.351		0.054	17.8 mg/L			47.768		4.967	2.9278	2.75	2.75	notT																		notT	not T			1.37	not B*	2.62325
290	Nickel, bis(N,N-dibutylcanP*amodithioato-╬║S,╬║S)-, (SP-4-1)-	13927-77-0	NRB		False	NRB		3.3596	notP*	6.3 µg/L										10 mg/L			5.44		T											yes							T	T	75.96			not B	6.25406
291	2(3H)-Benzothiazolethione	149-30-4	NRB	no	False	NRB		2.8296	notP*	710 µg/L			0.336	80 µg/L	0.036	730 µg/L			1.567	41 µg/L	0.212		2.86	2.42	T	2A	1B/2									yes							T	T	18.35		0.9	not B
292	Benzenesulfonic acid, 2,2-([1,1-biphenyl]-4,4-diyldi-2,1-ethenediyl)bis-, sodium salt (1:2)	27344-41-8	NRB	no	False	NRB		2.3375	notP*				inf	7.5 mg/L	inf	74.8 mg/L			inf		inf		-2.32	1.59	notT																			not T			2.26	notB*
293	Propanoic acid, 3-(dodecylthio)-, 1,1-[2,2-bis[[3-(dodecylthio)-1-oopropoy]methyl]-1,3-propanediyl] ester	29598-76-3	NRB	yes	False	NRB		2.1735	P*				inf		inf				inf		inf		6.5	6.5	T*																			T*			1.72	notB*	5.63
294	Urea	57-13-6	RB	no	False	RB		3.0665	notP				31463.2	140.7 mg/L	1230.64	6.81 - 28 g/L			76943.3	7.247 g/L	5106.28	-2.49468	-1.73	-1.88	notT																			not T			0.31	not B*
295	Benzoic acid	65-85-0	RB	yes	True	RB		3.0392	notP	100 mg/L			730.075	25 mg/L	68.937	44.6 - 47.3 mg/L			1300.78	120 mg/L	125.419		1.88	1.87	notT								2			potentially							T	T			0.57	not B*	1.19033
296	1,2,3-PropanetricanP*oylic acid, 2-hydroy-, 1,2,3-triethyl ester	77-93-0	RB	yes	True	RB		2.7971	notP	100 mg/L			862.461		220.212	112.02 - 327 mg/L			347.109		37.044	1.88594	1.17	0.71	notT											yes							T	T	2.75		0.55	not B	1.32222
297	Phosphoric acid, triethyl ester	78-40-0	NRB	no	False	NRB		2.9504	notP*				0.02	31.6 mg/L	57.612	100 - 2 400 mg/L			9.829		0.012	1.44358	1.11	0.8	T*								2			yes	2						T	T			0.11	not B*	1.64345
298	2-Benzothiazolesulfenamide, N-(1,1-dimethylethyl)-	95-31-8	NRB	no	False	NRB		2.4603	notP*	1.31 mg/L			36.602	68 - 160 µg/L	4.125	1.38 mg/L			61.201	41 µg/L	6.36	4.38332	3.36	4.67	T*																			T*			1.23	notB*	2.76193
299	Decanedioic acid, 1,10-bis(1,2,2,6,6-pentamethyl-4-piperidinyl) ester	41556-26-7		no	False	NRB*		0.9971	P*				inf		0.00173				inf		0.00058			4.13	T*																			T*			1.93	notB*
300	1,3,5-Triazine-2,4,6-triamine, N2,N2-1,2-ethanediylbis[N2-[3-[[4,6-bis[butyl(1,2,2,6,6-pentamethyl-4-piperidinyl)amino]-1,3,5-triazin-2-yl]amino]propyl]-N4,N6-dibutyl-N4,N6-bis(1,2,2,6,6-pentamethyl-4-piperidinyl)-	106990-43-6	NRB	no	False	NRB		-8.6988	P*	7.3 mg/L			inf	370 - 30 000 µg/L	inf				inf		inf		4.5		T*																			T*			NaN
301	1,3,5-Triazine, 2,4,6-trichloro-	108-77-0	NRB	no	False	NRB		1.926	P*				66.95	32 mg/L	2.92				158.951	100 mg/L	4.042	2.59794	1.73 - 2.14	1.65	notT								2			potentially	1						T	T	0.293		0.73	not B	1.90309
302	Benzene, methyl-	108-88-3	RB	yes	False	RB		2.9427	notP	3.78 mg/L			14.78	740 µg/L	1.656	5.5 mg/L			24.764	1.39 mg/L	2.567	2.83518	2.73	2.73	notT	3		potentially C			potentially M		1A	potentially R		yes	1						T	T			0.92	not B*	2.31175
303	Phenol, 2-methyl-4,6-bis[(octylthio)methyl]-	110553-27-0	NRB	no	False	NRB		2.8387	notP*				inf	8.8 µg/L	inf				inf		inf	11.4568	10	10	T																			T	26.127		2.4	not B	1.99564
304	Heaneperooic acid, 3,5,5-trimethyl-, 1,1-dimethylethyl ester	13122-18-4	RB	no	False	RB		2.2659	notP	518 µg/L			0.53	220 µg/L	0.103	7.03 mg/L			0.687		0.069	4.29668	4.4	4.78	T																			T			1.82	notB*	3.13001
305	Methanone, bis(2,4-dihydroyphenyl)-	131-55-5		no	False	NRB*		2.8581	notP*				24.583		2.93				4.522		2.21			3	notT*													3					notT	not T			0.68	not B*
306	Phenol, 2,4-dimethyl-6-(1-methylpentadecyl)-	134701-20-5		no	False	NRB*		2.5634	notP*				inf		inf	7.19 mg/L			inf		inf	10.8147	10.5 - 11.2	6.41	T*																			T*			2.45	notB*
307	Zinc, bis(dibutylcanP*amodithioato-╬║S,╬║S)-, (T-4)-	136-23-2	NRB		False	NRB		3.342	notP*				0.405	3.2 µg/L	0.004				0.951	320 - 10 000 µg/L	0.014		2.16	1.51	T																			T			1.69	not B*	6
308	Methanesulfinic acid, 1-hydroy-, sodium salt (1:1)	149-44-0	RB	yes	True	RB	not P in water	3.1468	notP	100 mg/L			4670000	5.6 mg/L	101000	10 g/L			inf	13.5 mg/L	730000		-3.4	-1.79	notT							2			2								T	T	3.16		0.2	not B
309	1,3,2-Oathiastannolan-5-one, 2,2-dioctyl-	15535-79-2	NRB	no	False	NRB		2.834	notP*					286 - 1 448 µg/L									4.63	5.4	T*											potentially							T	T	100		2.12	not B
310	Octadecanoic acid, calcium salt (2:1)	1592-23-0	RB	yes	True	RB	not P in water	3.2334	notP	5 mg/L			inf	550 - 2 100 µg/L	0.005	15 mg/L			inf	500 µg/L	0.002			6.58	T*																			T*	3.377		3.05	not B	1.81291
311	Disulfide, dioctadecyl	2500-88-1	NRB	no	False	NRB		2.5338	notP*				inf	100 mg/L	inf				inf		inf		18.6	5.5	T*																			T*			1.72	notB*
312	Heaneperooic acid, 2-ethyl-, 1,1-dimethylethyl ester	3006-82-4	RB	no	False	RB		2.8073	notP	7.5 mg/L			1.055	450 µg/L	0.186	8.66 mg/L			1.317		0.131	4.08488	4.79	4.79	T*								1B	R		yes							T	T			1.5	notB*	3.51055
313	Peroide, 1,1-cycloheylidenebis[2-(1,1-dimethylethyl)	3006-86-8	NRB	no	False	NRB		1.9874	P*	598 µg/L			inf	112 µg/L	0.003	640 µg/L			inf	153 µg/L	0.005	4.85775	7.2	6.85	T																			T			1.65	notB*	2.68842
314	Aluminum, hydroybis(octadecanoato-╬║O)-	300-92-5	RB		False	RB	not P in water	2.4457	notP														15.088	7.92	T*																			T*			1.69	notB*	8.1271
315	Benzenepropanoic acid, 3-(1,1-dimethylethyl)-╬▓-[3-(1,1-dimethylethyl)-4-hydroyphenyl]-4-hydroy-╬▓-methyl-, 1,1-(1,2-ethanediyl) ester	32509-66-3	NRB	no	False	NRB		0.5695	P*				inf	5 mg/L	inf				inf		inf		13.7	6.26	T*																			T*			2.07	notB*	3.95134
316	Phosphonic acid, diphenyl ester	4712-55-4	RB	no	False	RB		2.7257	notP	36.304 mg/L			0.007		5.338	18.233 mg/L			3.676		0.01	2.95757	2.4	2.93	T*											yes							T	T*			1.73	not B*
317	CanP*onic acid calcium salt (1:1)	471-34-1	RB	yes	False	RB		3.0621	notP				3736.61		193.636				8259.31		617.536			-0.29	notT*																			notT*			0.39	not B*
318	CanP*onic acid sodium salt (1:2)	497-19-8		yes	False	RB*		3.0621	notP*	200 mg/L			3736.61		193.636				8259.31		617.536			-0.29	notT												3						notT	not T			0.39	not B*
319	Propanoic acid, 2-hydroy-	50-21-5	RB	yes	True	RB		3.5247	notP	130 - 250 mg/L			78753.1		3888.12	130 - 320 mg/L			177000		12974.6		-0.54	-0.72	notT																			not T			0.62	not B*	0
320	Octadecanoic acid, zinc salt (2:1)	557-05-1	RB		True	RB	not P in water	3.2334	notP				inf		0.005				inf		0.002		4.64	6.58	T*												3						notT	T*			3.05	notB*	3.17898
321	CanP*onic acid, potassium salt (1:2)	584-08-7		yes	False	RB*		3.0621	notP*	200 mg/L			3736.61		193.636	68 mg/L			8259.31		617.536			-0.29	notT																			not T			0.39	not B*
322	BenzenecanP*operooic acid, 1,1-dimethylethyl ester	614-45-9	RB	no	False	RB		2.5798	notP	11 mg/L			15.601	490 - 700 µg/L	1.913	1.6 mg/L			16.994	72 µg/L	1.639	3.03941	3	3	notT												2						T	T			1.21	not B*	2.5172
323	Octadecanoic acid, 1,1-(1,2-ethanediyl) ester	627-83-8	RB	yes	True	RB		2.7614	notP				inf	20 µg/L	inf				inf		inf		14.88 - 16.12	7.31	T*																			T*			1.7	notB*	8.79782
324	Acetic acid	64-19-7	RB	yes	True	RB		3.4311	notP	300.82 - 1 000 mg/L			12270.4		731.892	300.82 - 1 000 mg/L			25785.7		2046.38		-0.17	-0.17	notT												1						T	T	3.16		0.64	not B	0.0606978
325	Peroide, 1,1-(3,3,5-trimethylcycloheylidene)bis[2-(1,1-dimethylethyl)	6731-36-8	RB	no	False	RB	P in sediment	1.6823	P*				inf	12.8 - 15 000 µg/L	0.000793				inf		0.000448	6.1913	7	6.53	T*																			T*	766		3.96	not B	5.12508
326	Benzoic acid, 3,5-bis(1,1-dimethylethyl)-4-hydroy-, headecyl ester	67845-93-6	NRB	no	False	NRB		2.2207	notP*	2.5 µg/L			inf		inf				inf		inf		12.332	7.6	T																			T			1.84	notB*	5.63043
327	Heaneperooic acid, 2-ethyl-, 1,1-dimethylpropyl ester	686-31-7	RB	no	False	RB		2.7763	notP	3.7 mg/L			0.426	450 µg/L	0.085	1 - 10 mg/L			0.557		0.056	4.485	4.56	4.56	notT*																			notT*	682		1.69	not B	3.2398
328	Hydroperoide, 1,1-dimethylethyl	75-91-2	NRB	no	False	NRB		2.7879	notP*	14.1 mg/L			11.4		1.013	29.61 mg/L			664.921		57.898	0.904282	0.85	0.85	notT		1B			2	potentially M					potentially	1/2						T	T			0.6	not B*
329	1,3,2-Dioastannepin-4,7-dione, 2,2-dibutyl-	78-04-6	NRB	no	False	NRB		3.029	notP*	210 µg/L						5.7 mg/L								3.61	T					2	potentially M		1B	R		yes	1						T	T			0.79	not B*
330	Peroide, 1,1-(1,1,4,4-tetramethyl-1,4-butanediyl)bis[2-(1,1-dimethylethyl)	78-63-7	NRB	no	False	NRB		-2.8385	P*				inf	20 µg/L	0.003				inf		0.003	5.54345	7.34	7.34	T*																			T*	839		3.48	notB*	4.71933
331	Ethanamine, 2-[[2,4,8,10-tetrakis(1,1-dimethylethyl)dibenzo[d,f][1,3,2]dioaphosphepin-6-yl]oy]-N,N-bis[2-[[2,4,8,10-tetrakis(1,1-dimethylethyl)dibenzo[d,f][1,3,2]dioaphosphepin-6-yl]oy]ethyl]-	80410-33-9	NRB	no	False	NRB		2.8385	notP*				inf		inf				inf		inf		31.5	3.58	T*																			T*			NaN
332	Octadecanoic acid, sodium salt (1:1)	822-16-2		yes	True	RB*		3.2334	notP*				inf		0.005				inf		0.002			6.58	T*																			T*			3.05	notB*
333	1,2-Benzenediol, 4-(1,1-dimethylethyl)-	98-29-3	NRB	no	False	NRB		2.7325	notP*	480 µg/L			12.055	135 µg/L	1.498	120 µg/L			2.445		1.166	2.35283	1.98	2.86	T											potentially							T	T			1.09	not B*	1.36173
334	Ethanol, 2-(diethylamino)-	100-37-8	RB	yes	True	RB		2.8454	notP	83.6 - 165 mg/L			41.033		2.703	147 - 1 000 mg/L			431.972		50.247		0.21	0.21	notT												1						T	T			0.63	not B*	1.85733
335	Propanoic acid, 3,3-thiobis-, 1,1-ditridecyl ester	10595-72-9		yes	True	RB*		2.8765	notP*				inf		inf				inf		inf			6.36	T*													3					notT	T*			1.67	notB*
336	Octadecanoic acid, 12-hydroy-	106-14-9	RB	yes	True	RB		3.3581	notP				inf		0.07				inf		0.043		5.7	5.66	T*													3				2	notT	T*			2.22	notB*
337	Cycloheanamine	108-91-8	RB	yes	False	RB		3.0044	notP	36.3 mg/L			3.801	1.6 mg/L	0.3				33.287		2.209		3.7	1.48	notT					1B			2	potentially R		yes	1						T	T			0.81	not B*
338	Propanoic acid, 3,3-thiobis-	111-17-1	RB	yes	True	RB		3.5346	notP	73.1 mg/L			61269		3415.33	99.1 mg/L			132000		10173.5		0.19	0.19	notT																			not T			0.42	not B*
339	1-Propene, 2-methyl-	115-11-7	RB	no	True	RB		3.0752	notP	16.76 mg/L			16.76	1.225 mg/L	1.732	29.908 mg/L			28.908	2.048 mg/L	2.896	2.06365	2.35	2.34	notT											yes	3						T	T			0.98	not B*	2.03342
340	1,3,5-Triazine-2,4,6-triamine, N2,N4,N6-tris[4-[(1,4-dimethylpentyl)amino]phenyl]-	121246-28-4		no	False	NRB*		0.6099	P*				inf		inf				inf		inf			4.07	notT*																			notT*			1.68	notB*
341	2-Propanol, 1,1,1-nitrilotris-	122-20-3	NRB	no	False	NRB		3.0016	notP*	500 mg/L			394.807	10 mg/L	22.528	3.158 g/L			4817.94	10 mg/L	879.077		-0.015	0.01	notT												3						notT	not T			-0.24	not B*	2.45939
342	1,4-Benzenediol	123-31-9	RB	yes	False	RB		3.0686	notP	61 - 134 µg/L			0.212	2.9 - 76 µg/L	0.21	638 µg/L			0.16	66 - 100 µg/L	0.012	0.422942	0.59	0.6	T	3	2	potentially C		1B/2	potentially M					yes	1/3						T	T	3.162		0.96	not B	1.69897
343	2-Propenoic acid, 2-[1-[3,5-bis(1,1-dimethylpropyl)-2-hydroyphenyl]ethyl]-4,6-bis(1,1-dimethylpropyl)phenyl ester	123968-25-2	NRB	no	False	NRB		1.0263	P*				inf		inf	5 µg/L			inf		inf		6.2	6.2	T																			T			2.61	notB*	4.45576
344	1-Octadecanamine	124-30-1	RB	yes	True	RB	not P in water	2.9263	notP	320 - 980 µg/L			inf	13 µg/L	0.000333	60 - 4 210 µg/L			inf		7.06e-05	5.42073	4.33	5.58	T												3						notT	T	173		3.06	not B
345	Formamide, N,N-1,6-heanediylbis[N-(2,2,6,6-tetramethyl-4-piperidinyl)-	124172-53-8	NRB	no	False	NRB		1.2951	P*	92.1 mg/L			2.918		0.266	100 mg/L			22.033		0.089		0.8	3.56	notT													3					notT	not T			1.79	not B*
346	Phosphorous acid, P,P-[butylidenebis[2-(1,1-dimethylethyl)-5-methyl-4,1-phenylene]] P,P,P,P-tetratridecyl ester	13003-12-8	NRB	no	False	NRB		1.0036	P*				inf		inf				inf		inf		33.41	6.33	T*																			T*			1.71	notB*
347	Ethanol, 2-amino-	141-43-5	RB	yes	True	RB		3.2486	notP	27.04 - 65 mg/L			217.035	850 µg/L	11.851	349 mg/L			2771.05	1.24 mg/L	580.313		-0.39	-1.31	notT											potentially	1						T	T			0.52	not B*	-0.779892
348	Phenol, 2-(4,6-diphenyl-1,3,5-triazin-2-yl)-5-(heyloy)-	147315-50-2	NRB	no	False	NRB		2.3536	notP*				0.088	1.5 mg/L	0.01				0.044		0.00155		6.24	7.1	T*																			T*			2.85	notB*
349	Phosphorous acid, 2-ethylheyl diphenyl ester	15647-08-2		no	False	NRB*		2.776	notP*				inf		0.00116				inf		0.000541			6.32	T*																			T*			2.74	notB*
350	Peroide, 1,1-cycloheylidenebis[2-(1,1-dimethylpropyl)	15667-10-4	NRB	no	False	NRB		1.9254	P*				inf		0.00116				inf		0.000778	5.76467	7.26	6.85	T*																			T*			2.39	notB*	4.62
351	PeroydicanP*onic acid, C,C-bis(2-ethylheyl) ester	16111-62-9	NRB	no	False	NRB		3.0302	notP*	9.4 mg/L			inf	1.6 - 4.7 mg/L	0.003	16.207 - 28.3 mg/L			inf		0.00148	8.3092	2.73	6.14	T*																			T*			2.05	notB*	1.54407
352	Propanoic acid, 3,3-thiobis-, 1,1-ditetradecyl ester	16545-54-3		yes	True	RB*		2.8145	notP*				inf		inf				inf		inf			6.77	T*																			T*			1.68	notB*
353	Ethanol, 2-[2-(dimethylamino)ethoy]-	1704-62-7	NRB	yes	False	NRB		2.8013	notP*	100 mg/L			269.675		15.412	320 - 464 mg/L			3285.64		596.571		-0.778	-0.99	notT																			not T			0.48	not B*	1.59106
354	Phenol, 2-(1,1-dimethylethyl)-6-methyl-4-[3-[[2,4,8,10-tetrakis(1,1-dimethylethyl)dibenzo[d,f][1,3,2]dioaphosphepin-6-yl]oy]propyl]-	203255-81-6		no	False	NRB*		0.5847	P*				inf		inf				inf		inf			4.87	T*																			T*			NaN
355	Benzoic acid, calcium salt (2:1)	2091-29-4		yes	True	RB*		3.0392	notP*				730.075		68.937				1300.78		125.419			1.17	notT*																			notT*			0.68	not B*
356	Acetic acid, 2-hydroy-2-sulfino-, sodium salt (1:2)	223106-41-0		yes	True	RB*		3.4141	notP*				inf		634000				inf		4060000			-1.22	notT*																			notT*			0.28	not B*
357	Stannane, butylhydroyoo-	2273-43-0	NRB	no	False	NRB	not P in water/ P in sediment	3.036	P														0.2 - 1.477	1.82	notT*									R									T	T	100		0.41	not B	2.3032
358	1,2-Benzisothiazol-3(2H)-one	2634-33-5	NRB	no	False	NRB		2.8651	notP*	2.9 - 2.94 mg/L			1.175		0.138	2.15 - 22 mg/L			0.881		0.102	1.02611	0.7	0.33	T*												2						T	T	6.62		0.58	not B	0.969882
359	2-Propenoic acid, 2-methyl-, 2-(dimethylamino)ethyl ester	2867-47-2	RB	yes	False	RB		2.7372	notP	9.92 - 53 mg/L			15.121	4.35 mg/L	1.106	19.1 mg/L			142.952		11.98		1.13	1.13	notT								2				3						T	T			0.53	not B*
360	Phosphorous acid, tridodecyl ester	3076-63-9		no	True	NRB*		2.7971	notP*				inf		inf				inf		inf			6.81	T*													3					notT	T*			1.7	notB*
361	Phenol, 2-(1,1,3,3-tetramethylbutyl)-	3884-95-5		no	False	NRB*		2.3753	notP*				0.15		0.028				0.116		0.019			4.88	T*																			T*			2.62	notB*
362	Stannane, dibutylthioo-	4253-22-9		no	False	NRB*		3.2102	notP*															4.67	T*											yes							T	T			1.85	notB*
363	1-Propanethiol, 3-(trimethoysilyl)-	4420-74-0	RB	no	False	RB		2.7653	notP	6.7 mg/L			1.434		0.164	439 mg/L			7.143		0.509	2.3223	1.7	2.78	notT																			not T			0.57	not B*	0.30103
364	D-Glucitol	50-70-4		yes	True	RB*		3.7564	notP*				1690000		45546				4730000		268000			-2.38	notT																			not T			0.22	not B*
365	Octanoic acid, zinc salt (2:1)	557-09-5	RB		True	RB		3.5434	notP	155 - 2 909 µg/L			87.328	300 µg/L	11.107	112 - 2 920 µg/L			139.803	50 - 130 µg/L	15.293			1.95	T																			T			1	not B*
366	Zinc, diethyl-	557-20-0			False	NRB*		2.9262	notP*														1.61		notT*																			not T*			NaN
367	2H-Benzimidazole-2-thione, 1,3-dihydro-	583-39-1	RB	no	False	RB	not P in water	2.813	notP	26 - 55.5 mg/L			2.424		0.126	50 - 100 mg/L			385.187		35.46	1.72437	0.88 - 1.66	1.72	notT									potentially R		yes							T	T	3.5		0.49	not B	1.49136
368	Methanone, bis(4-hydroyphenyl)-	611-99-4	RB	no	False	RB		2.816	notP	34.09 mg/L			64.614		7.07	14.73 mg/L			8.881		4.751	1.95542	2.5	2.52	notT									R									T	T			1.46	not B*
369	[1,1-Biphenyl]-4,4-diamine, 3,3-dichloro-, hydrochloride (1:2)	612-83-9	NRB	no	False	NRB		1.9567	P*	2.47 mg/L			10.771		0.013	3.3 mg/L			5.168		0.026		3.76	3.51	notT		1B/2	potentially C		2						yes	3						T	T			2.16	not B*
370	Benzenamine	62-53-3	RB	no	False	RB		2.8804	notP*	160 µg/L			0.679	4 - 24.6 µg/L	0.021	10.6 mg/L			58.446	390 µg/L	0.324	1.35806	0.91	0.9	T	2A	2	potentially C		2	potentially M		2			potentially	1						T	T			0.21	not B*
371	Octadecanoic acid, aluminum salt (3:1)	637-12-7	RB		True	RB	P in water and sediment	3.2334	P				inf		0.005				inf		0.002		22.69	6.58	T*																			T*	3.162		3.05	notB	10
372	Phosphonic acid, di-9-octadecen-1-yl ester	64051-29-2		no	False	NRB*		2.5076	notP*				inf		inf				inf		inf			6.5	T*																	3	T*	T*			1.69	notB*
373	2,4,8,10-Tetraoaspiro[5.5]undecane, 3,9-di-3-cycloheen-1-yl-	6600-31-3	NRB	no	False	NRB		2.2443	notP*	797 µg/L			1.388	17.2 - 184.7 µg/L	0.249				1.965		0.249	4.68316	5.4	5.45	T																			T	673		1.31	notB	4.19005
374	Octadecanoic acid, barium salt (2:1)	6865-35-6		yes	True	RB*		3.2334	notP*				inf		0.005				inf		0.002			6.58	T*																			T*			3.05	notB*
375	CanP*onoperooic acid, OO-(1,1-dimethylpropyl) O-(2-ethylheyl) ester	70833-40-8	RB	no	False	RB		2.71	notP				inf		0.053				inf		0.033	5.82166	2.9 - 5.8	5.8	T*																			T*			2.13	notB*	2.11727
376	CanP*onic dichloride	75-44-5		no	False	NRB*		2.9806	notP*				6622.32		411.541				128.138		16.176	2.65466	-0.71	2.1	notT*											yes	1						T	T			1.12	not B*
377	Phenol, 2,2-methylenebis[4-methyl-6-(1-methylcycloheyl)-	77-62-3	NRB	no	False	NRB		1.7336	P*				inf		inf				inf		inf	10.1849	9.9	7	T*																			T*			2.97	notB*	5.63
378	1,3-Propanediol, 2-(hydroymethyl)-2-methyl-	77-85-0	NRB	yes	True	NRB		3.2014	notP*	13 g/L			5294.32		285.749	1 - 10 g/L			11532.6		877.272	-1.34872	-1.26	-1.1	notT																			not T			0.41	not B*	1.25527
379	Phenol, 2,2-methylenebis[4-methyl-6-nonyl-	7786-17-6	NRB	no	False	NRB		2.4719	notP*				inf		inf	100 µg/L			inf		inf	13.5563	6.5	6.5	T																			T			1.91	notB*
380	Acetic acid, 2-hydroy-	79-14-1	RB	yes	True	RB		3.5557	notP	100 mg/L			152000	89.6 mg/L	6728.57	100 mg/L			355000		24824.2		-1.2	-1.11	notT											yes							T	T			0.63	not B*
381	Propanoic acid, 2-hydroy-, (2S)-	79-33-4	RB	yes	True	RB		3.5247	notP	130 - 250 mg/L			78753.1		3888.12	130 - 320 mg/L			177000		12974.6		-0.54	-0.72	notT																			not T			0.62	not B*	0
382	9,10-Anthracenedione, 1,4-dihydroy-	81-64-1	NRB	no	False	NRB		2.7361	notP*				0.054		0.023				0.091		0.003	3.58231	4.2	4.16	T*											potentially							T	T			1.65	notB*	0.651278
383	Benzenepropanoic acid, 3,5-bis(1,1-dimethylethyl)-4-hydroy-, 1,1-[2-[[3-[3,5-bis(1,1-dimethylethyl)-4-hydroyphenyl]-1-oopropoy]methyl]-2-(hydroymethyl)-1,3-propanediyl] ester	84633-54-5	RB	no	False	RB		0.2124	notP				inf		inf				inf		inf			3.47	notT*																			notT*			NaN
384	7-Oa-3,20-diazadispiro[5.1.11.2]heneicosane-20-propanoic acid, 2,2,4,4-tetramethyl-21-oo-, dodecyl ester	85099-51-0		no	False	NRB*		1.4139	P*				inf		inf				inf		inf			8.11	T*																			T*			1.65	notB*
385	Benzoic acid, 2-hydroy-, 4-(1,1-dimethylethyl)phenyl ester	87-18-3		no	False	NRB*		2.5862	notP*				0.109		0.02				0.069		0.008			3.48	T*																			T*			2.53	notB*
386	Phenol, 2,6-bis(1,1-dimethylethyl)-4-(methoymethyl)-	87-97-8		no	False	NRB*		2.2693	notP*				0.683		0.129				0.828		0.116			5.16	T*																			T*			2.41	notB*
387	Phenol, 2-(1,1-dimethylethyl)-	88-18-6		no	False	NRB*		2.7115	notP*	3.4 mg/L			1.228	320 µg/L	0.233	100 - 2 682 µg/L			2.165		0.269	3.63161	3.3	3.31	T												2						T	T	24.8		1.78	not B	2.97864
388	10H-Phenothiazine	92-84-2	NRB	no	False	NRB		2.6239	notP*	11.92 mg/L			2.527		0.394				3.76		0.448	4.00386	3.78	4.15	T*											potentially	1						T	T	660		2.55	not B	3.75997
389	2-Propenoic acid, propyl ester	925-60-0		yes	True	RB*		3.0871	notP*				4.258		0.267				1.887		0.022			1.79	notT*													3					notT	not T			0.4	not B*
390	1H-Benzotriazole	95-14-7	NRB	no	False	NRB	P in water	2.9359	P	15.8 mg/L			66.766	970 µg/L	3.859	180 mg/L			28.321		4.615	0.720692	1.34	1.44	notT												2		ED				T	T	4.147		0.64	not B	1.88986
391	1,4-Benzenediol, 2-methyl-	95-71-6	NRB	yes	False	NRB		2.9627	notP*	350 µg/L			0.159		0.135	1.2 mg/L			0.14		0.009	0.864118	0.9	0.91	T											potentially							T	T			1.01	not B*
392	2-Butanone, oime	96-29-7	NRB	no	True	NRB		3.0066	notP*	201 mg/L			3.062	100 mg/L	0.243	100 mg/L			26.615	50 - 100 mg/L	1.728	0.878669	0.63	0.62	notT		1B	C								potentially	3						T	T	5.8		0.7	not B	0.544068
393	[1,1-Biphenyl]-4,4-diamine, 3,3-dichloro-	91-94-1		no	False	NRB*		1.9567	P*		1.05 mg/L		10.771		0.013		2.08 mg/L		5.168		0.026			3.51	notT	2B	2			2						yes	3						T	T			2.16	not B*
395	1,3,5-Triazine-2,4,6(1H,3H,5H)-trione, 1,3,5-trichloro-	87-90-1	RB	no	False	RB		2.6856	notP	170 µg/L			0.292	160 mg/L	0.024	230 µg/L			0.245	1 g/L	1.614	1.67674	-2.25	0.34	T																			T			0.42	not B*	1.70757
396	1,3,5-Triazine-2,4,6(1H,3H,5H)-trione, 1,3-dichloro-	2782-57-2		no	False	NRB*		2.7617	notP*				0.217		0.017				0.178		0.883			-0.48	T*																			T*			0.41	not B*
397	2-Naphthalenamine	91-59-8		no	False	NRB*		2.7478	notP*				1.018		0.015				13.63		0.072			2.28	notT*	1	1A			2						yes							T	T			1.65	not B*
398	Ethanethioamide	62-55-5		no	True	NRB*		2.9789	notP*				9363.97		441.468				21413.3		1538.14			-0.26	notT*	2B	2	C		2						yes	2						T	T			0.28	not B*
399	2,7-Naphthalenedisulfonic acid, 3,3-[[1,1-biphenyl]-4,4-diylbis(2,1-diazenediyl)]bis[5-amino-4-hydroy-, sodium salt (1:4)	2602-46-2		no	False	NRB*		1.1432	P*				inf		inf		> 180 mg/L		inf		inf			-1.72	notT*		1B						1B			yes							T	T			0.62	not B*
400	[1,1-Biphenyl]-4,4-diamine, 3,3-dimethoy-	119-90-4		no	False	NRB*		2.2732	notP*				1.743		0.028				30.406		0.161			1.81	notT*	2B	1A/2			2						yes							T	T			1.73	not B*
401	Glycine, N,N-1,2-ethanediylbis[N-(canP*oymethyl)-	60-00-4	RB	yes	True	RB		3.5022	notP	100 - 140 mg/L			239000	25 mg/L	10116	100 mg/L			3960000	25.7 - 35.1 mg/L	1840000		-3.86	0.12	notT								2			potentially							T	T	1.8		0.58	not B	2.49415
402	[1,1-Biphenyl]-4-amine	92-67-1		no	False	NRB*		2.7123	notP*				1.187		0.012				6.274		0.032			2.86	notT*	1	1A			2						yes							T	T			1.77	not B*
403	Phosphoric triamide, N,N,N,N,N,N-heamethyl-	680-31-9		no	True	NRB*		2.8032	notP*				6728.79		370.81		7240 mg/L		14548.1		1116.46			0.28	notT	2B	2			1B			2			yes	2						T	T			-0.3	not B*
404	Cuprate(2-), [2-hydroy-5-[2-[4-[2-[2-(hydroy-╬║O)-6-hydroy-3-[2-[2-(hydroy-╬║O)-5-sulfophenyl]diazenyl-╬║N1]phenyl]diazenyl][1,1-biphenyl]-4-yl]diazenyl]benzoato(4-)]-, sodium (1:2)	16071-86-6			False	NRB*		1.3071	P*				inf		inf		> 180 mg/L		inf		inf			-0.21	notT		1B									yes							T	T			1.1	notB*
405	Phenol, 4-(phenylmethoy)-	103-16-2		no	False	NRB*		2.7769	notP*				1.916		0.364				3.565		0.435			3.2	notT*																	3	T*	T*			1.62	not B*
406	2(3H)-Benzothiazolethione, sodium salt (1:1)	2492-26-4	NRB	no	False	NRB		2.8296	notP*	710 µg/L			0.336	80 µg/L	0.036	730 µg/L			1.567	41 µg/L	0.212		-2.9	3.29	T																			T			1.17	not B*
407	Benzenepropanoic acid, 3,5-bis(1,1-dimethylethyl)-4-hydroy-, methyl ester	6386-38-5	NRB	no	False	NRB		2.2505	notP*				0.282	123 - 300 µg/L	0.053				0.239		0.025	5.7152	4.866 - 5.52	5.6	T*								2										T	T			2.62	notB*
408	1,4-BenzenedicanP*oylic acid, 1,4-bis[2-(1,1-dimethylethyl)-6-[[3-(1,1-dimethylethyl)-2-hydroy-5-methylphenyl]methyl]-4-methylphenyl] ester	57569-40-1		no	False	NRB*		0.5023	P*	190 µg/L			inf		inf	64 µg/L			inf		inf			5.57	T																			T			2.62	notB*
409	Phenol, 2,2-(2-methylpropylidene)bis[4,6-dimethyl-	33145-10-7	NRB	no	False	NRB		2.2782	notP*				inf		0.009				0.045		0.005	5.96453	5.6	4.27	T*																			T*			3.03	notB*	4.57978
410	Phenol, 2-(1,1-dimethylethyl)-4,6-dimethyl-	1879-09-0	NRB	no	False	NRB		2.4998	notP*	2.9 mg/L			0.349	320 µg/L	0.066	2.5 mg/L			0.378	100 - 320 µg/L	0.055	4.43467	3.64	4.08	T*								2			potentially	2						T	T	263		2.18	not B	3.10551
411	1-Propene, 2-methyl-, trimer	7756-94-7	NRB	no	False	NRB		2.403	notP*	3.1 mg/L			inf		0.01	1.55 mg/L			inf		0.007		7.7	4.9	T*																			T*	1 098		2.99	not B	7.66
412	Benzenesulfonic acid, 5-benzoyl-4-hydroy-2-methoy-	4065-45-6	RB	no	False	RB	not P in water	2.6579	notP	50 mg/L			1358.37	128 - 5 000 µg/L	232.223	215 - 464 mg/L			7419.27	1.048 - 4.897 mg/L	607.031		0.515	2.13	notT													3					notT	not T	3		0.63	not B	0.991226
413	Benzamide, 2-hydroy-N-1H-1,2,4-triazol-5-yl-	36411-52-6	RB	no	False	RB		2.7501	notP				1.129		0.322				9.76		0.136	0.408951	1.41	1.41	notT																			not T			0.92	not B*	0.447158
414	╬▒-D-Glucopyranoside, ╬▓-D-fructofuranosyl	57-50-1		yes	True	RB*		3.4844	notP*				inf		745000				inf		5940000			-3.69	notT*																			notT*			0.33	not B*
415	Propanoic acid, 3-(dodecylthio)-, 1,1-[oybis(2,1-ethanediyloy-2,1-ethanediyl)] ester	64253-30-1		yes	False	RB*		2.4876	notP*			0.097 mg/L	inf		inf			2.3 mg/L	inf		inf			6.61	T																			T			1.65	notB*
416	Phosphorous acid, 2-(2-hydroypropoy)-1-methylethyl bis[13-hydroy-7-[2-(2-hydroypropoy)-1-methylethoy]-1,5,9-trimethyl-3,6,8,11-tetraoa-7-phosphatetradec-1-yl] ester (9CI)	13474-96-9		no	False	NRB*		1.6774	P*				inf		inf				inf		inf			2.82	notT*																	3	T*	T*			0.84	not B*
417	Phenol, 4-methyl-2,6-bis(1-phenylethyl)-	1817-68-1		no	False	NRB*		2.3757	notP*				0.167		0.032				0.115		0.019			5.62	T*																			T*			3.22	notB*
418	Phosphonic acid, diisooctyl ester	36116-84-4		no	False	NRB*		2.522	notP*				inf		0.029				inf		0.005			5.92	T*																			T*			2.59	notB*
419	1,3,2-Dioaphosphorinane, 5,5-dimethyl-2-phenoy-	3057-08-7		no	False	NRB*		2.5092	notP*				15.468		1.936				24.903		2.706			2.82	notT																	3	T*	T*			1.24	not B*
420	Benzenesulfonamide, 4-methyl-N-[4-(phenylamino)phenyl]-	100-93-6	NRB	no	False	NRB		2.2635	notP*				0.601		0.173				1.655		0.013	4.21519	2.58	2.58	T*																			T*			1.62	notB*
421	Phenol, 4,4-thiobis[2-(1,1-dimethylethyl)-6-methyl-	96-66-2		no	False	NRB*		1.9457	P*				inf		inf				inf		inf			5.62	T*																			T*			3.07	notB*
422	1,3-Benzenediol, 1-benzoate	136-36-7		yes	False	RB*		2.9444	notP*				5.362		1.019				13.402		0.895			3.4	notT*													3					notT	not T			1.51	not B*
423	Phosphorotrithious acid, tridodecyl ester	1656-63-9		no	False	NRB*		2.6906	notP*				inf		inf				inf		inf			5.94	T*																	3	T*	T*			1.71	not B*
424	Phosphorous acid, diisooctyl 4-octylphenyl ester	68133-13-1		no	False	NRB*		2.3293	notP*				inf		inf				inf		inf			6.04	T*																	3	T*	T*			1.68	not B*
425	Phenol, 2-(1,1-dimethylethyl)-5-methyl-	88-60-8	NRB	no	False	NRB		2.6056	notP*	3 mg/L			0.657	250 µg/L	0.125	2.7 mg/L			0.908		0.122		3.97	4.1	T*								2				2						T	T			1.86	not B*
426	Silane, tetramethyl-	75-76-3	RB	no	True	RB		3.0042	notP				9.95		1.167	1.9 mg/L			16.399		1.733	3.34448	2.7	3.24	notT*																			notT*			1.57	not B*	2.39794
427	Distannoane, 1,1,1,3,3,3-heapropyl-	1067-29-4		no	False	NRB*		2.0678	P*															6.09	T*															ED			T	T			2.09	not B*
428	Stannane, dibutyl-	1002-53-5		yes		RB*																		3.01	notT*										potential R								T	T			1.18	not B*
429	Benzenamine, 4-nonyl-N-(4-nonylphenyl)-	24925-59-5		no	False	NRB*		2.5793	notP*				inf		inf				inf		inf			8.48	T*																	3	T*	T*			1.89	not B*
430	Phenol, 2,4-diethenyl-	61345-72-0		yes	False	RB*		2.9325	notP*				1.371		0.26				2.534		0.31			2.31	notT*																			notT*			1.07	not B*
431	Octadecanamide, N-(4-hydroyphenyl)-	103-99-1		no	False	NRB*		2.6697	notP*				0.000306		inf				inf		inf			6.34	T*																			T*			2.38	not B*
432	2,4,8,10-Tetraoa-3,9-diphosphaspiro[5.5]undecane, 3,9-bis(isodecyloy)-	26544-27-4		no	False	NRB*		2.4511	notP*				inf		0.01				inf		0.006			6.29	T*																			T*			1.88	not B*
433	Ethanedioic acid, 1,2-bis[2-(phenylmethylene)hydrazide]	6629-10-3		no	False	NRB*		2.5928	notP*				18.796		1.37				3.812		0.234			1.86	notT*																			notT*			1.47	not B*
434	Octadecanoic acid, cadmium salt (2:1)	2223-93-0		yes	True	RB*		3.2334	notP*				inf		0.005		0.006 mg/L		inf		0.002			6.58	T		1A			2						yes							T	T			3.05	not B*
435	Nickel, (1-butanamine)[[2,2-(thio-╬║S)bis[4-(1,1,3,3-tetramethylbutyl)phenolato-╬║O]](2-)]-	14516-71-3	NRB		False	NRB		1.4851	P*				inf		inf				inf		inf		3.78	9.64	T*											yes							T	T			3.74	B*	2.29885
436	Stannane, chlorotripropyl-	2279-76-7		no	False	NRB*		2.5728	notP*															5.42	T*												1						T	T			2.84	not B*
437	1,2-Ethanediamine, N1,N2-diphenyl-	150-61-8		no	False	NRB*		2.5041	notP*				16.561		2.038				26.828		2.894			2.73	notT*													3					notT	not T			1.96	not B*
438	Benzenamine, 4-methoy-N-(4-methoyphenyl)-	101-70-2		no	False	NRB*		-0.7923	P*				6.059		0.858				9.331		1.068			3.19	notT*				2														notT	not T			1.75	not B*
439	Phenol, 2,6-bis[[3-(1,1-dimethylethyl)-2-hydroy-5-methylphenyl]octahydro-4,7-methano-1H-indenyl]-4-methyl-	31851-03-3		no	False	NRB*		0.746	P*				inf		inf				inf		inf			6.83	T*																	3	T*	T*			2.59	not B*
440	Phenol, 2-(1,1-dimethylethyl)-4-[[5-(1,1-dimethylethyl)-4-hydroy-2-methylphenyl]thio]-5-methyl-, 1,1,1-phosphite	36339-47-6		no	False	NRB*		0.7923	P*				inf		inf				inf		inf			4.18	T*																	3	T*	T*			NaN
441	Dodecanedioic acid, 1,12-bis[2-(2-hydroybenzoyl)hydrazide]	63245-38-5		no	False	NRB*		2.2101	notP*				0.435		0.026				0.469		0.011			0.85	T*																			T*			1.59	notB*
442	Propanamide, N-(2,2,6,6-tetramethyl-4-piperidinyl)-3-[(2,2,6,6-tetramethyl-4-piperidinyl)amino]-	76505-58-3		no	False	NRB*		1.5597	P*				9.143		0.746				77.249		0.2			2.41	notT*																	3	T*	T*			1.23	not B*
443	Acetic acid, copper(2+) salt (2:1)	142-71-2			True	RB*		3.4311	notP*	1 - 1 213 µg/L			12270.4	9.9 µg/L	731.892	2.8 - 9 150 µg/L			25785.7	10.6 µg/L	2046.38			-0.25	T												1						T	T			0.2	not B*
444	2-Oiranemethanol	556-52-5	NRB	yes	True	NRB		3.1868	notP*	334 - 9 379.9 mg/L			2481.57		251.995	140 mg/L			361.703		0.059	-0.757373	-0.95	-0.95	notT	2A	1B	C		1B	potentially M		1B			yes	1						T	T			0.2	not B*
445	Acetic acid, zinc salt, hydrate (2:1:2)	5970-45-6	RB		True	RB		3.4311	notP	3.72 mg/L			12270.4		731.892	2.46 mg/L			25785.7		2046.38		-1.28	-0.25	notT																			not T			0.2	not B*	0
446	2H-Benzimidazole-2-thione, 1,3-dihydro-, zinc salt (2:1)	3030-80-6	NRB		False	NRB		2.8673	notP*	1.34 mg/L			1.981		0.053				7.101		0.06		0.95	1.49	notT																	3	T*	T*			0.59	not B*
447	Acetic acid, barium salt (2:1)	543-80-6	RB	yes	True	RB		3.4311	notP	14.5 mg/L			12270.4		731.892	3.5 - 174 mg/L			25785.7	1.26 - 100 mg/L	2046.38		-0.17	-0.25	notT												1						T	T			0.2	not B*
448	Octanoic acid, barium salt (2:1)	4696-54-2		yes	True	RB*		3.5434	notP*				87.328		11.107				139.803		15.293			1.95	notT*																	3	T*	T*			1	not B*
449	Dodecanoic acid, barium cadmium salt (1:?:?)	15337-60-7		yes	True	RB*		3.4194	notP*				2.503		0.527				3.342		0.453			3.7	notT*											yes							T	T			1.06	not B*
450	Octadecanoic acid, barium cadmium salt (4:1:1)	1191-79-3		yes	True	RB*		3.2334	notP*				inf		0.005				inf		0.002			6.58	T*											yes							T	T			3.05	not B*
451	1,4-Benzenediamine, N1,N4-bis(1-ethyl-3-methylpentyl)-	139-60-6		no	False	NRB*		2.1943	P*				inf		0.00172				inf		0.000851			3.43	T*																			T*			2.59	not B*
452	Stannane, dibutylbis[(trifluoroacetyl)oy]- (9CI)	52112-09-1		no	False	NRB*		1.7557	P*															5.46	T*																	3	T*	T*			1.55	not B*
453	Phenol, 2-(1,1-dimethylethyl)-4-methyl-	2409-55-4	NRB	no	False	NRB		2.6056	notP*	2.7 mg/L			0.657		0.125	1.9 mg/L			0.908		0.122		3.97	3.8	T*																			T*			1.86	not B*
454	Octanoic acid, cadmium salt (2:1)	2191-10-8		yes	True	RB*		3.5434	notP*				87.328		11.107				139.803		15.293			1.95	notT*											yes							T	T			1	not B*
455	Dodecanoic acid, 1,1,1-(butylstannylidyne) ester	25151-00-2		no	False	NRB*		2.6826	notP*															7.39	T*																	3	T	T			1.7	not B*
456	Stannane, chlorotriethyl-	994-31-0		no	False	NRB*		2.6658	notP*															3.76	notT*																			notT*			2.67	not B*
457	Acetic acid, 2,2-[[bis(phenylmethyl)stannylene]bis(thio)]bis-, diisooctyl ester (9CI)	28675-83-4		no	False	NRB*		1.9599	P*															8.81	T*																			T*			1.65	not B*
458	1,4-Benzenediamine, N1,N4-dibutyl-N1,N4-dinitroso-	19433-82-0		no	False	NRB*		2.4105	notP*				0.424		0.043				2.84		0.083			3.64	T*																			T*			0.91	not B*
459	Stannane, dichlorodiethyl-	866-55-7		no	False	NRB*		2.6517	notP*															1.99	notT*																			not T*			2.45	not B*
460	Propanoic acid, 3,3-(dichlorostannylene)bis-, 1,1-dibutyl ester	61470-33-5		no	True	NRB*		3.0863	notP*															5.31	T*															potential ED			T	T			2.45	not B*
461	2-Oiraneoctanoic acid, 3-octyl-, 2-ethylheyl ester	141-38-8		yes	True	RB*		3.0198	notP*				inf		inf				inf		inf			8.31	T*																			T*			2.03	not B*
462	Benzoic acid, 3,4,5-trihydroy-, butyl ester	1083-41-6		yes	True	RB*		3.3069	notP*				41.713		6.332				8.223		1.466			2.41	notT*																			notT*			1.64	not B*
463	CanP*onic acid, lead(2+) salt (1:1)	598-63-0		yes	False	RB*		3.0621	notP*				3736.61		193.636				8259.31		617.536			-0.29	notT*		1B						1A	R		yes	1						T	T			0.39	not B*
464	D-Mannitol	69-65-8		yes	True	RB*		3.7564	notP*				1690000		45546				4730000		268000			-2.38	notT*																			notT*			0.22	not B*
465	Phenol, 4-(2-naphthalenylamino)-	93-45-8		no	False	NRB*		2.6006	notP*				1.455		0.276				2.332		0.299			3.53	notT*				2														notT	not T			2.04	not B*
466	1H-Indene-1,3(2H)-dione, 2-phenyl-	83-12-5		no	False	NRB*		2.6102	notP*				20.719		2.491				33.844		3.615			2.91	notT*																			notT*			1.2	not B*
467	Phosphoric acid, trimethyl ester	512-56-1	NRB	no	False	NRB		3.0433	notP*				0.055	320 mg/L	557.314	1.05 g/L			24.812		0.014	0.151425	-0.46	-0.65	T*		2	potentially C		1B	M		1B/2			yes	2						T	T	2.4		0.15	not B	1.02531
468	8-Quinolinol	148-24-3	NRB	no	False	NRB		2.9348	notP*	2.4 mg/L			11.794		2.245	45 - 63.13 mg/L			45.526		4.374	2.28124	1.85	2.02	notT	3							1B	R		yes							T	T			0.58	not B*	0.30103
469	Benzoic acid, 2-hydroy-, phenyl ester	118-55-8		yes	False	RB*		2.9444	notP*				1.042		0.198				1.538		0.127			3.67	notT*													3					notT	notT			1.32	not B*
470	Stannane, tetraethyl-	597-64-8		no	False	NRB*		2.6799	notP*								0.011 mg/L							2.7	T																			T			2.24	not B*
471	Acetamide, N-(2,2,6,6-tetramethyl-4-piperidinyl)-2-[(2,2,6,6-tetramethyl-4-piperidinyl)amino]-	93547-60-5		no	False	NRB*		1.6449	P*				1.915		0.177				14.253		0.576			1.98	notT*																	3	T*	T*			1.23	not B*
472	Phenol, 4,4-thiobis-	2664-63-3		no	False	NRB*		2.8296	notP*				7.355		1.01				1.886		0.848			3.34	notT*																			notT*			1.57	not B*
473	Benzenamine, 2-methyl-, hydrochloride (1:1)	636-21-5		no	False	NRB*		2.7526	notP*				23.336		2.682				67.196		3.533			1.32	notT*											yes							T	T			0.69	not B*
474	Benzenamine, 4,4-methylenebis-, hydrochloride (1:2)	13552-44-8		no	False	NRB*		2.4163	notP*				1.412		0.021				21.132		0.111			1.59	notT*				C														T	T			1.18	not B*
475	Ethanamine, N-ethyl-N-nitroso-	55-18-5		no	False	NRB*		2.5883	notP*				23.637		1.61		775 mg/L		240.402		25.174			0.48	notT	2A	1B			2						yes							T	T			0.93	not B*
476	Ethane, 1,2-dimethoy-	110-71-4	NRB	yes	True	NRB		2.9827	notP*	4 g/L			3292.95	320 mg/L	182.113	5 g/L			7110.54		546.503	0.0802686	-0.21	-0.21	notT								1B	R		yes	3						T	T			0.17	not B*
477	[1,1-Biphenyl]-4,4-diamine, 3,3-dimethyl-	119-93-7		no	False	NRB*		2.3104	notP*				4.906		0.635				21.264		0.651			2.34	notT*	2B	1B			2						yes							T	T			1.67	not B*
478	2,4,8,10-Tetraoa-3,9-diphosphaspiro[5.5]undecane, 3,9-bis[2,4,6-tris(1,1-dimethylethyl)phenoy]-	126505-35-9		no	False	NRB*		0.13	P*				inf		inf				inf		inf			4.91	T*																			T*			NaN
479	Phenol, 2,2-methylenebis[4,6-bis(1,1-dimethylethyl)-	14362-12-0		no	False	NRB*		1.4501	P*				inf		inf				inf		inf			7.14	T*																	3	T*	T*			3.46	B*
480	Benzenepropanoic acid, 3,5-bis(1,1-dimethylethyl)-4-hydroy-, 2-ethylheyl ester	144429-84-5	NRB	no	False	NRB		2.3318	notP*				inf	1 mg/L	inf				inf	1 µg/L	inf	9.12092	7.5	7.5	T																			T	260		2.33	notB	3.88497
481	Nickel, bis[N,N-bis(2-methylpropyl)canP*amodithioato-╬║S,╬║S]-, (SP-4-1)-	15317-78-9			False	NRB*		2.7453	notP*				0.421		0.005				1.033		0.017			1.74	T*																			T*			1.22	not B*
482	Nickel, bis(N,N-dimethylcanP*amodithioato-╬║S,╬║S)-, (SP-4-1)-	15521-65-0			False	NRB*		2.9313	notP*				0.51		0.015				2.945		0.206			0.32	T*																			T*			0.83	not B*
483	1,2-Propanediamine, N1,N2-diphenyl-	15717-40-5		no	False	NRB*		2.4731	notP*				7.737		1.06				12.059		1.361			2.95	notT*																	3	T*	T*			1.73	not B*
484	1,4-Benzenediamine, N1-phenyl-N4-(1-phenylethyl)-	2830-40-2		no	False	NRB*		2.336	notP*				1.753		0.301				2.52		0.313			4.09	T*																	3	T*	T*			2.77	notB*
485	2-Butenal	4170-30-3	NRB	yes	True	NRB		3.0666	notP*	2 mg/L			518.265		29.89	650 - 1 300 µg/L			0.14	24.7 µg/L	0.01		0.6	0.8	T	2B	1B			1B	potentially M					yes	1						T	T			0.66	not B*
486	Benzoic acid, 2-hydroy-, potassium salt (1:1)	578-36-9	RB	yes	True	RB		3.0382	notP	100 mg/L			39.73		4.126				68.408		6.867		1.1	1.14	notT																			not T			0.79	not B*
487	Propanoic acid, 3,3-dithiobis-, 1,1-dioctadecyl ester	6729-96-0		yes	False	RB*		2.4957	notP*				inf		inf				inf		inf			6.4	T*																			T*			1.69	notB*
488	Benzenepropanamide, N,N-1,3-propanediylbis[3,5-bis(1,1-dimethylethyl)-4-hydroy-	69851-61-2	NRB	no	False	NRB		0.8907	P*				0.000477		inf				inf		inf		8.13	8.18	T*																			T*			1.89	notB*	5
489	Piperidine, 2,2,6,6-tetramethyl-	768-66-1		no	False	NRB*		2.4872	notP*				1.653		0.143				13.117		0.644			2.15	notT*											yes							T	T			1.22	not B*
490	Phenol, 2,2-[(1-methyl-1,2-ethanediyl)bis(nitrilomethylidyne)]bis-	94-91-7	RB	no	False	RB		2.688	notP	3.162 - 5.034 mg/L			1.563		0.163	46 mg/L			1.259		0.052		3.6	3.6	notT								1B	R		yes	2						T	T			1.34	not B*	5.70544
491	2-Propenamide, N-[4-(phenylamino)phenyl]-	22325-96-8		no	False	NRB*		2.5054	notP*				6.734		0.067				2.433		0.116			2.45	notT*																	3	T*	T*			1.3	not B*
492	Acetamide, 2-mercapto-N-[4-(phenylamino)phenyl]-	60766-26-9		no	False	NRB*		2.4611	notP*				0.836		0.092				5.518		0.092			2.8	notT*																			T*			1.24	not B*
493	Benzenamine, 4-chloro-2-methyl-, hydrochloride (1:1)	3165-93-3		no	False	NRB*		2.4699	notP*				10.933		1.328				38.228		1.557			2.4	notT*		1B			2						yes	1						T	T			1.54	not B*
494	Phenol, 4,4-(1-methylethylidene)bis[2-(1,1-dimethylethyl)-	79-96-9		no	True	NRB*		3.0442	notP*				8.461		0.984				13.989		1.473			6.64	T*																	3	T*	T*			3.61	B*
495	Zirconium, chlorobis(╬À5-2,4-cyclopentadien-1-yl)hydro-	37342-97-5																						0.61	notT*																			notT*			0.86	not B*
496	Piperidine, 1,1-dithiobis-	10220-20-9		no	False	NRB*		2.6856	notP*				103.159		10.125				181.26		17.766			1.78	notT*													3					notT	not T			1.41	not B*
497	Propanoic acid, 3,3-dithiobis-, 1,1-didodecyl ester	5926-55-6		no	False	NRB*		2.3738	notP*				inf		0.007				inf		0.000909			4.72	T*																			T*			2.82	not B*
498	1H-Pyrrole-2,5-dione, 1,1-(1,6-heanediyl)bis-	4856-87-5		no	False	NRB*		2.5886	notP*				21.112		6.621				18.768		4.231			1.54	notT*																	3	T*	T*			0.38	not B*
499	Benzenamine, 2-methoy-, hydrochloride (1:1)	134-29-2		no	False	NRB*		2.7339	notP*				0.897		0.026				67.885		0.375			1.18	T*	2A	1B			2							2						T	T			0.74	not B*
500	[1,1-Biphenyl]-4-amine, hydrochloride (1:1)	2113-61-3		no	False	NRB*		2.7123	notP*				1.187		0.012				6.274		0.032			2.86	notT*				potentially C														T	T			1.77	not B*
501	Benzenamine, 3,5-dichloro-4-(1,1,2,2-tetrafluoroethoy)-	104147-32-2		no	False	NRB*		1.7664	P*				3.929		0.01				2.32		0.011	3.65639		3.4	notT*																			notT*			2.28	not B*
502	1,3-Benzenediamine, 4,6-diethyl-2-methyl-	2095-01-4		no	False	NRB*		2.3107	notP*				0.585		0.017				30.936		2.08			2.82	T*																			T*			1.67	not B*
503	1,3-Benzenediamine, 2,4-diethyl-6-methyl-	2095-02-5		no	False	NRB*		2.3107	notP*				0.585		0.017				30.936		2.08			2.83	T*																			T*			1.67	not B*
504	1,3-Benzenediamine, 4-methoy-, sulfate (1:1)	39156-41-7		no	False	NRB*		2.5658	notP*				1.039		0.08				800.756		4.723			0.65	notT*		1B									yes							T	T			0.98	not B*
505	Benzenamine, 2-methyl-5-nitro-, hydrochloride (1:1)	51085-52-0		no	False	NRB*		2.4835	notP*				17.54		2.085				56.894		2.558			1.86	notT*				2														notT	notT*			0.75	not B*
506	Benzenamine, 4,4-[(4-imino-2,5-cycloheadien-1-ylidene)methylene]bis-, hydrochloride (1:1)	569-61-9		no	False	NRB*		2.2942	notP*				12.678		0.015				6.041		0.03			-0.21	notT*	2B				2						yes							T	T			1.27	not B*
507	1,3-Naphthalenedisulfonic acid, 7-hydroy-8-[2-[4-[2-[4-[[(4-methylphenyl)sulfonyl]oy]phenyl]diazenyl][1,1-biphenyl]-4-yl]diazenyl]-, sodium salt (1:2)	3567-65-5		no	False	NRB*		1.1876	P*				inf		inf				inf		inf			0.74	notT*											yes							T	T			1.25	not B*
508	2,7-Naphthalenedisulfonic acid, 4-amino-3-[2-[4-[2-(2,4-diamino-5-methylphenyl)diazenyl][1,1-biphenyl]-4-yl]diazenyl]-5-hydroy-6-(2-phenyldiazenyl)-, sodium salt (1:2)	2429-83-6		no	False	NRB*		0.5198	P*				inf		inf				inf		inf			-1.3	notT*				C						R								T	T			1.07	not B*
509	2,7-Naphthalenedisulfonic acid, 5-amino-3-[2-[4-[2-(7-amino-1-hydroy-3-sulfo-2-naphthalenyl)diazenyl][1,1-biphenyl]-4-yl]diazenyl]-4-hydroy-, sodium salt (1:3)	2429-73-4		no	False	NRB*		1.1779	P*				inf		inf				inf		inf			-1.32	notT*											yes							T	T			0.63	not B*
510	2,7-Naphthalenedisulfonic acid, 3,3-[(3,3-dimethyl[1,1-biphenyl]-4,4-diyl)bis(2,1-diazenediyl)]bis[5-amino-4-hydroy-, sodium salt (1:4)	72-57-1		no	False	NRB*		0.9315	P*				inf		inf				inf		inf			-2.4	notT*	2B	2						2			yes							T	T			0.63	not B*
511	Benzoic acid, 5-[2-[4-[2-[2,4-diamino-5-[2-(4-sulfophenyl)diazenyl]phenyl]diazenyl][1,1-biphenyl]-4-yl]diazenyl]-2-hydroy-, sodium salt (1:2)	3811-71-0		no	False	NRB*		0.9077	P*				inf		inf				inf		inf			0.58	notT*				C						R								T	T			1.38	not B*
512	Benzoic acid, 5-[2-[4-[2-(7-amino-1-hydroy-3-sulfo-2-naphthalenyl)diazenyl][1,1-biphenyl]-4-yl]diazenyl]-2-hydroy-, sodium salt (1:2)	2429-82-5		no	False	NRB*		1.5167	P*				inf		inf				inf		inf			0.22	notT*											yes							T	T			1.31	not B*
513	Benzoic acid, 5-[2-[4-[2-[2,4-dihydroy-3-[2-(4-sulfophenyl)diazenyl]phenyl]diazenyl][1,1-biphenyl]-4-yl]diazenyl]-2-hydroy-, sodium salt (1:2)	2893-80-3		no	False	NRB*		1.2861	P*				inf		inf				inf		inf			0.8	notT*											yes							T	T			1.39	not B*
514	Benzoic acid, 5-[2-[4-[2-[2,6-diamino-3-[2-[8-hydroy-3,6-disulfo-7-[2-(4-sulfo-1-naphthalenyl)diazenyl]-2-naphthalenyl]diazenyl]-5-methylphenyl]diazenyl][1,1-biphenyl]-4-yl]diazenyl]-2-hydroy-, sodium salt (1:4)	2429-81-4		no	False	NRB*		0.0018	P*				inf		inf				inf		inf			-1.27	notT*											yes							T	T			0.99	not B*
515	Benzoic acid, 5-[2-[4-[2-[2,6-diamino-3-methyl-5-[2-(4-sulfophenyl)diazenyl]phenyl]diazenyl][1,1-biphenyl]-4-yl]diazenyl]-2-hydroy-3-methyl-, sodium salt (1:2)	6360-54-9		no	False	NRB*		0.696	P*				inf		inf				inf		inf			0.27	notT*				C						R								T	T			1.29	not B*
516	2,7-Naphthalenedisulfonic acid, 4-amino-5-hydroy-3-[2-[4-[2-(4-hydroyphenyl)diazenyl][1,1-biphenyl]-4-yl]diazenyl]-6-(2-phenyldiazenyl)-, sodium salt (1:2)	3626-28-6		no	False	NRB*		0.983	P*				inf		inf				inf		inf			-1.5	notT*											yes							T	T			1.25	not B*
517	2,7-Naphthalenedisulfonic acid, 4-amino-5-hydroy-6-[2-[4-[2-(4-hydroyphenyl)diazenyl][1,1-biphenyl]-4-yl]diazenyl]-3-[2-(4-nitrophenyl)diazenyl]-, sodium salt (1:2)	4335-09-05		no	False	NRB*		0.6919	P*				inf		inf				inf		inf			-1.23	notT*											yes							T	T			1.26	not B*
518	Benzoic acid, 5-[2-[4-[2-(1-amino-4-sulfo-2-naphthalenyl)diazenyl][1,1-biphenyl]-4-yl]diazenyl]-2-hydroy-, sodium salt (1:2)	2429-79-0		no	False	NRB*		1.4957	P*				inf		inf				inf		inf			0.55	notT*										R								T	T			1.3	not B*
519	Benzoic acid, 5-[2-[4-[2-(2-amino-8-hydroy-6-sulfo-1-naphthalenyl)diazenyl][1,1-biphenyl]-4-yl]diazenyl]-2-hydroy-, sodium salt (1:2)	2429-84-7		no	False	NRB*		1.5167	P*				inf		inf				inf		inf			0.22	notT*											yes							T	T			1.31	not B*
520	1,3-Naphthalenedisulfonic acid, 8-[2-[4-[2-(4-ethoyphenyl)diazenyl][1,1-biphenyl]-4-yl]diazenyl]-7-hydroy-, sodium salt (1:2)	3530-19-6		no	False	NRB*		1.483	P*				inf		inf				inf		inf			0.26	notT*											yes							T	T			1.13	not B*
521	2-Naphthalenamine, acetate (1:1)	553-00-4		no	False	NRB*		2.7478	notP*				1.018		0.015				13.63		0.072			2.28	notT*											yes							T	T			1.65	not B*
522	1,1-Biphenyl, 4-nitro-	92-93-3		no	False	NRB*		2.6114	notP*				4.14		0.605				6.305		0.732			3.82	notT*	3	1B									yes							T	T			2.68	not B*
523	[1,1-Biphenyl]-4,4-diamine, acetate (1:?)	36341-27-2		no	False	NRB*		2.5221	notP*				1.319		0.023				29.725		0.158			1.34	notT*											yes							T	T			1.42	not B*
524	[1,1-Biphenyl]-4,4-diamine, sulfate (1:1)	531-86-2		no	False	NRB*		2.5221	notP*				1.319		0.023				29.725		0.158			1.34	notT*											yes							T	T			1.42	not B*
525	[1,1-Biphenyl]-4,4-diamine, 2,2-dichloro-, sulfate (1:1)	70146-07-5		no	False	NRB*		1.9567	P*				10.771		0.013				5.168		0.026			3.11	notT*																	3	T*	T*			2.19	not B*
526	[1,1-Biphenyl]-4,4-diamine, 3,3-dimethyl-, hydrochloride (1:2)	612-82-8		no	False	NRB*		2.3104	notP*				4.906		0.635				21.264		0.651			2.34	notT*											yes	3						T	T			1.67	not B*
527	Acetic acid, 2,2-[(4,4-diamino[1,1-biphenyl]-3,3-diyl)bis(oy)]bis-, dipotassium salt (9CI)	74220-10-3		no	True	NRB*		2.8079	notP*				24.825		1.557				11583.6		67.346			0.63	notT*																	3	T*	T*			0.17	not B*
528	Dibenzofuran	132-64-9		no	False	NRB*		2.7694	notP*				1.369		0.226		1.8 mg/L		1.995		0.244			4.12	T*																			T*			3.18	not B*
529	Butane, tris[5-(1,1-dimethylethyl)-4-hydroy-2-methylphenyl]-	35641-51-1		no	False	NRB*		1.0913	P*				inf		inf				inf		inf			6.77	T*															potential ED			T	T			3.45	B*
530	9-Octadecenoic acid (9Z)-, copper(2+) salt (2:1)	1120-44-1	NRB		True	NRB		3.2379	notP*				inf		0.007				inf		0.003		14.74	5.61	T*																			T*			2.97	notB*	7.9217
531	Ethanethiol	75-08-1	NRB	yes	True	NRB		3.0619	notP*	100 µg/L			0.539		0.062	2.4 mg/L			7.286		0.833	1.34076	1.5	1.5	T												1						T	T			0.82	not B*	1.27875
532	2-Butenal, (2E)-	123-73-9		yes	True	RB*		3.0666	notP*				518.265		29.89				0.14		0.01			0.8	T*		1B			1B						yes							T	T			0.66	not B*
533	2-Butenal, (2Z)- (9CI)	15798-64-8		yes	True	RB*		3.0666	notP*				518.265		29.89				0.14		0.01			0.8	T*																			T*			0.66	not B*
[truncated: 2 more columns]

## Sheet: Appendix T3
Appendix T3: List of natural and synthetic AOs
Compound ID	Compound name	CAS	Origin
1	1,3,5-TPCH	28336-57-4	synthetic
2	1,3-DMBA	108-09-8	synthetic
4	24DA	94-75-7	synthetic
5	24-DBP	96-76-4	synthetic
6	24synthetic2-DPA	961-68-2	synthetic
7	26-DBP	128-39-2	synthetic
8	2-naphthol	135-19-3	synthetic
9	2synthetic2-DPA	119-75-5	synthetic
10	4,4'-synthetic2-DPA	1821-27-8	synthetic
11	44PD	101-96-2	synthetic
12	4-ADPA	101-54-2	synthetic
13	4H-DPA	122-37-2	synthetic
14	4-hexylresorcisyntheticl	136-77-6	synthetic
15	4synthetic2-DPA	836-30-6	synthetic
16	4synthetic-DPA	156-10-5	synthetic
17	4tOP	140-66-9	synthetic
18	6PPD	793-24-8	synthetic
19	6PPD-quisyntheticine	2754428-18-5	synthetic
20	7,9DBOSDDD	82304-66-3	synthetic
21	77PD	3081-14-9	synthetic
22	Acetylcarnitine	14992-62-2	natural
23	Acetylcysteine	616-91-1	synthetic
24	adipic acid	124-04-9	synthetic
25	ADK Stab HP-10	126050-54-2	synthetic
26	ADK Stab PEP 36	80693-00-1	synthetic
27	Allopurisyntheticl	315-30-0	synthetic
28	alpha-tocopherol	59-02-9	natural
29	Amiloxate	71617-10-2	synthetic
30	AO1010	6683-19-8	synthetic
31	AO1024	32687-78-8	synthetic
32	AO1035	41484-35-9	synthetic
33	AO1076	2082-79-3	synthetic
34	AO1081	90-66-4	synthetic
35	AO1098	23128-74-7	synthetic
37	AO1135	146598-26-7	synthetic
38	AO168	31570-04-4	synthetic
39	AO168=O	95906-11-9	synthetic
40	AO1726	110675-26-8	synthetic
41	AO2246	119-47-1	synthetic
42	AO22E46	35958-30-6	synthetic
43	AO245	36443-68-2	synthetic
44	AO246	732-26-3	synthetic
45	AO3114	27676-62-6	synthetic
46	AO323	4306-88-1	synthetic
47	AO330	1709-70-2	synthetic
48	AO425	88-24-4	synthetic
49	AO4426	118-82-1	synthetic
50	AO44B25	85-60-9	synthetic
51	AO626	26741-53-7	synthetic
52	AO697	70331-94-1	synthetic
53	AO80	90498-90-1	synthetic
54	AO948	154862-43-8	synthetic
55	AO-AH25	79-74-3	synthetic
56	apigenin	520-36-5	natural
57	Ascorbic acid	50-81-7	natural
58	ascorbyl palmitate	137-66-6	synthetic
59	aureusidin	38216-54-5	natural
60	BDPA	4496-49-5	synthetic
61	beta-sitosterol	83-46-5	natural
62	BHA	121-00-6	synthetic
63	BHT	128-37-0	synthetic
64	BHT-CHO	1620-98-0	synthetic
65	BHT-COOH	1421-49-4	synthetic
66	BHT-Q	719-22-22	synthetic
67	BHT-quisyntheticl	10396-80-2	synthetic
68	BP6	131-54-4	synthetic
69	caffeic acid	331-39-5	natural
70	Calcium ascorbate	5743-27-1	synthetic
71	calcium citrates	813-94-5	synthetic
72	calcium disodium EDTA	62-33-9	synthetic
73	calcium lactate	814-80-2	synthetic
74	calcium malate	16426-50-9	synthetic
75	calcium phosphates	7758-87-4	natural
76	calcium tartrate	3164-34-9	natural
77	catechin	7295-85-4	natural
78	Cholecalciferol	67-97-0	natural
79	citric acid	77-92-9	natural
80	Coenzyme Q10	303-98-0	natural
81	CPPD	101-87-1	synthetic
82	curcumin	458-37-7	natural
83	Cyasorb UV-531	1843-05-6	synthetic
84	Cyasorb UV-9	131-57-7	synthetic
85	Cysteine	52-90-4	natural
86	dalbergichromene	32066-31-2	natural
87	DBDPA	4627-22-9	synthetic
88	delphinidin	528-53-0	natural
89	delta-tocopherol	119-13-1	natural
90	DHB	131-56-6	synthetic
91	diAMS	10081-67-1	synthetic
92	Dioxybenzone	131-53-3	synthetic
93	dipotassium malate	585-09-1	synthetic
94	DM-AD	6267-02-3	synthetic
95	DsyntheticDPA	101-67-7	synthetic
96	DNPD	93-46-9	synthetic
97	dodecyl gallate/ E312	1166-52-5	natural
98	DPA	122-39-4	synthetic
99	DPB	531-91-9	synthetic
100	DPPD	74-31-7	synthetic
101	DtAP	120-95-6	synthetic
102	DTBSBP	17540-75-9	synthetic
103	DTODPA	15721-78-5	synthetic
104	DTPD	27417-40-9	synthetic
105	Potassium tartrate	921-53-9	natural
106	Potassium sodium tartarate	304-59-6	natural
107	Potassium adipate	19147-16-1	natural
108	ellagic acid	476-66-4	natural
109	EQ/ AW	91-53-2	synthetic
110	Erythrobic acid	89-65-6	natural
111	Ethasyntheticx 398	118337-09-0	synthetic
112	etidronic acid	2809-21-4	synthetic
113	euxanthone	529-61-3	natural
114	Fesyntheticzan	20170-32-5	synthetic
115	gallic acid	149-91-7	natural
116	gamma-Carotene	472-93-5	natural
117	gamma-tocopherol	54-28-4	natural
118	genistein	446-72-0	natural
119	good-rite 3125	147-47-7	synthetic
121	Idebesyntheticne	58186-27-9	synthetic
122	IOsyntheticX-100	88-26-6	synthetic
123	IPPD	101-72-4	synthetic
124	IPPD-quisyntheticine	68054-73-9	synthetic
125	Irgafos 38	145650-60-8	synthetic
126	Irgasyntheticx 1222	976-56-7	synthetic
127	Irgasyntheticx 1425	65140-91-2	synthetic
128	Irgasyntheticx 259	35074-77-2	synthetic
129	Irgasyntheticx 3052	61167-58-6	synthetic
130	Irgasyntheticx 565	991-84-4	synthetic
132	Irgasyntheticx PS 800	123-28-4	synthetic
133	Irgasyntheticx PS 802	693-36-7	synthetic
134	isoliquiritigenin	961-29-5	natural
135	kaempferol	520-18-3	natural
137	lipoic acid	1200-22-2	natural
138	luteoforol	13392-26-2	natural
139	melatonin	73-31-4	natural
140	methionine	59-51-8	natural
141	mosyntheticmagnesium phosphates	13092-66-5	natural
142	mosyntheticsodium phosphate	7558-80-7	natural
143	NAC	40283-51-0	synthetic
144	naringenin	480-41-1	natural
145	NDGA	500-38-9	synthetic
146	niacinamide	98-92-0	natural
147	octyl gallate	1034-01-1	natural
148	ODPA	4496-45-1	synthetic
149	OPP	92-69-3	synthetic
150	PANA	90-30-2	synthetic
151	PBNA	135-88-6	synthetic
152	PEG	57-55-6	synthetic
153	pentoxifylline	6493-05-6	synthetic
154	PEPQ	38613-77-3	synthetic
155	phosphoric acid	7664-38-2	natural
156	posyntheticresisyntheticl	487-36-5	natural
157	potassium citrates	866-84-2	natural
158	potassium dihydrogen phosphates	7778-77-0	synthetic
159	potassium lactate	996-31-6	natural
160	probucol	23288-49-5	synthetic
161	propyl gallate	121-79-9	synthetic
163	resveratrol	501-36-0	natural
164	retisyntheticl	68-26-8	natural
165	selenious acid	7783-00-8	synthetic
166	silibinin	22888-70-6	natural
167	sodium adipate	7486-38-6	synthetic
168	Sodium ascorbate	134-03-2	natural
169	sodium citrates	68-04-2	natural
170	Sodium erythorbate	6381-77-7	synthetic
171	sodium lactate	72-17-3	natural
172	sodium malates	676-46-0	natural
173	sodium tartrates	868-18-8	natural
174	Songsorb 1000	2440-22-4	synthetic
176	tartaric acid	133-37-9	natural
177	taxifolin	480-18-2	natural
178	TBHQ	1948-33-0	synthetic
179	TCEP	115-96-8	synthetic
180	TCEPi	140-08-9	synthetic
181	TEHPi	301-13-3	synthetic
182	TEPi	122-52-1	synthetic
183	THBP	1421-63-2	synthetic
184	THPi	6095-42-7	synthetic
185	TiDePi	25448-25-3	synthetic
186	Tinuvin 213	52829-07-9	synthetic
187	Tinuvin 234	70321-86-7	synthetic
188	Tinuvin 840	84268-08-6	synthetic
189	TMPPi	620-42- 8	synthetic
190	TNBPi	102-85-2	synthetic
191	TNPPi	3050-88-2	synthetic
193	TPHP	115-86-6	synthetic
194	TPHPi	101-02-0	synthetic
195	TPPi	116-17-6	synthetic
196	TQ	3602-55-9	synthetic
197	triammonium citrate	3458-72-8	natural
198	TXIB	6846-50-0	synthetic
199	Ubidecaresyntheticne	303-98-0	natural
200	Ultrasyntheticx 641	161717-32-4	synthetic
201	UV 360	103597-45-1	synthetic
203	UV320	3846-71-7	synthetic
204	UV326	3896-11-5	synthetic
205	UV327	3864-99-1	synthetic
206	UV328	25973-55-1	synthetic
207	UV329	3147-75-9	synthetic
208	UV350	36437-37-3	synthetic
209	UV9	2170-39-0	synthetic
210	UV-PS	3147-76-0	synthetic
211	Weston 618	3806-34-6	synthetic
212	AO62602	97994-11-1	synthetic
213	TNPP	26569-53-9	synthetic
214	DPPH	1898-66-4	synthetic
218	PHBA	99-96-7	synthetic
219	Hexadecyl gallate	5026-65-3	synthetic
220	DMPA	24650-42-8	synthetic
221	N,N′-Dicyclohexylcarbodiimid	538-75-0	synthetic
222	4-(Dimethylamisynthetic)pyridine	1122-58-3	synthetic
223	AO1212	13103-52-1	synthetic
224	AO3790	40601-76-1	synthetic
225	AO4703	88-27-7	synthetic
226	AO-TBM6	96-69-5	synthetic
227	BBT	7128-64-5	synthetic
228	MMBI	53988-10-6	synthetic
229	DBHA	621-07-8	synthetic
230	DET	105-55-5	synthetic
231	DPG	102-06-7	synthetic
232	DPT	102-08-9	synthetic
233	DTG	97-39-2	synthetic
234	3,5-DTBH	847488-62-4	synthetic
235	2,5-DTBP	5875-45-6	synthetic
236	UV120	4221-80-1	synthetic
237	AO-CA	1843-03-4	synthetic
239	UV090	96478-09-0	synthetic
240	BP	119-61-9	natural
241	EHMC	5466-77-3	synthetic
242	4MBC	36861-47-9	synthetic
243	EHS	118-60-5	synthetic
244	HMS	118-56-9	synthetic
245	OC	6197-30-4	synthetic
246	PY	87-66-1	natural
247	AO ZKF	4066-02-8	synthetic
248	AO3125	34137-09-2	synthetic
249	4-tBP	98-54-4	synthetic
250	MHPPD	15233-47-3	synthetic
251	DMTPD	16364-15-1	synthetic
252	DMPPD	3081-01-4	synthetic
253	CPPDQ	68054-78-4	synthetic
255	Myricetin	529-44-2	natural
256	2,6-Di-tert-butyl-4-ethylphesyntheticl	4130-42-1	synthetic
257	UV 3765	82919-37-7	synthetic
258	Tinuvin 144	63843-89-0	synthetic
259	2-phenylphesyntheticl	90-43-7	synthetic
260	4-tert-amylphesyntheticl	80-46-6	natural
261	Avobenzone	70356-09-1	synthetic
262	2-BTMBP	5806-73-5	synthetic
263	2,6-DBTMBP	59778-96-0	synthetic
264	DBNP	728-40-5	synthetic
266	Epigallocatechin gallate	989-51-5	natural
267	Distansyntheticxane, 1,1,1,3,3,3-hexabutyl-	56-35-9	synthetic
268	Stannane, hydroxytriphenyl-	76-87-9	synthetic
269	Stannane, tributylchloro-	1461-22-9	synthetic
270	Octadecasyntheticic acid, lead(2+) salt (2:1)	1072-35-1	synthetic
271	6H-Dibenz[c,e][1,2]oxaphosphorin, 6-oxide	35948-25-5	synthetic
272	Phesyntheticl, 4,4-(1-methylethylidene)bis-	80-05-7	synthetic
273	Formaldehyde	50-00-0	natural
274	Phesyntheticl	108-95-2	natural
275	Benzenamine, 4,4-methylenebis-	101-77-9	synthetic
276	2-Propenenitrile	107-13-1	synthetic
277	1-Naphthalenesulfonic acid, 3,3-[[1,1-biphenyl]-4,4-diylbis(2,1-diazenediyl)]bis[4-amisynthetic-, sodium salt (1:2)	573-58-0	synthetic
278	2,7-Naphthalenedisulfonic acid, 4-amisynthetic-3-[2-[4-[2-(2,4-diamisyntheticphenyl)diazenyl][1,1-biphenyl]-4-yl]diazenyl]-5-hydroxy-6-(2-phenyldiazenyl)-, sodium salt (1:2)	1937-37-7	synthetic
279	1,4-Benzenediol, 2,5-bis(1,1-dimethylethyl)-	88-58-4	synthetic
280	Stannane, dibutyldichloro-	683-18-1	synthetic
281	Dodecasyntheticic acid, 1,1-(dibutylstannylene) ester	77-58-7	synthetic
282	Phosphoric acid tributyl ester	126-73-8	synthetic
283	Phesyntheticl, 4-syntheticnyl-	104-40-5	synthetic
284	Ethasyntheticl, 2-[2-[2-[2-(4-syntheticnylphesyntheticxy)ethoxy]ethoxy]ethoxy]-	7311-27-5	synthetic
285	3,6,9,12,15,18-Hexaoxaeicosan-1-ol, 20-(syntheticnylphesyntheticxy)-	27177-03-3	synthetic
286	Phesyntheticl, 4-octyl-	1806-26-4	synthetic
287	Phesyntheticl, isooctyl-	11081-15-5	synthetic
288	Anthracene	120-12-7	natural
289	Thiourea, N,N-dibutyl-	109-46-6	synthetic
290	Nickel, bis(N,N-dibutylcarbamodithioato-╬║S,╬║S)-, (SP-4-1)-	13927-77-0	synthetic
291	2(3H)-Benzothiazolethione	149-30-4	synthetic
292	Benzenesulfonic acid, 2,2-([1,1-biphenyl]-4,4-diyldi-2,1-ethenediyl)bis-, sodium salt (1:2)	27344-41-8	synthetic
293	Propasyntheticic acid, 3-(dodecylthio)-, 1,1-[2,2-bis[[3-(dodecylthio)-1-oxopropoxy]methyl]-1,3-propanediyl] ester	29598-76-3	synthetic
294	Urea	57-13-6	natural
295	Benzoic acid	65-85-0	natural
296	1,2,3-Propanetricarboxylic acid, 2-hydroxy-, 1,2,3-triethyl ester	77-93-0	natural
297	Phosphoric acid, triethyl ester	78-40-0	synthetic
298	2-Benzothiazolesulfenamide, N-(1,1-dimethylethyl)-	95-31-8	synthetic
299	Decanedioic acid, 1,10-bis(1,2,2,6,6-pentamethyl-4-piperidinyl) ester	41556-26-7	synthetic
300	1,3,5-Triazine-2,4,6-triamine, N2,N2-1,2-ethanediylbis[N2-[3-[[4,6-bis[butyl(1,2,2,6,6-pentamethyl-4-piperidinyl)amisynthetic]-1,3,5-triazin-2-yl]amisynthetic]propyl]-N4,N6-dibutyl-N4,N6-bis(1,2,2,6,6-pentamethyl-4-piperidinyl)-	106990-43-6	synthetic
301	1,3,5-Triazine, 2,4,6-trichloro-	108-77-0	synthetic
302	Benzene, methyl-	108-88-3	natural
303	Phesyntheticl, 2-methyl-4,6-bis[(octylthio)methyl]-	110553-27-0	synthetic
304	Hexaneperoxoic acid, 3,5,5-trimethyl-, 1,1-dimethylethyl ester	13122-18-4	synthetic
305	Methasyntheticne, bis(2,4-dihydroxyphenyl)-	131-55-5	synthetic
306	Phesyntheticl, 2,4-dimethyl-6-(1-methylpentadecyl)-	134701-20-5	synthetic
307	Zinc, bis(dibutylcarbamodithioato-╬║S,╬║S)-, (T-4)-	136-23-2	synthetic
308	Methanesulfinic acid, 1-hydroxy-, sodium salt (1:1)	149-44-0	synthetic
309	1,3,2-Oxathiastansyntheticlan-5-one, 2,2-dioctyl-	15535-79-2	synthetic
310	Octadecasyntheticic acid, calcium salt (2:1)	1592-23-0	synthetic
311	Disulfide, dioctadecyl	2500-88-1	synthetic
312	Hexaneperoxoic acid, 2-ethyl-, 1,1-dimethylethyl ester	3006-82-4	synthetic
313	Peroxide, 1,1-cyclohexylidenebis[2-(1,1-dimethylethyl)	3006-86-8	synthetic
314	Aluminum, hydroxybis(octadecasyntheticato-╬║O)-	300-92-5	synthetic
315	Benzenepropasyntheticic acid, 3-(1,1-dimethylethyl)-╬▓-[3-(1,1-dimethylethyl)-4-hydroxyphenyl]-4-hydroxy-╬▓-methyl-, 1,1-(1,2-ethanediyl) ester	32509-66-3	synthetic
316	Phosphonic acid, diphenyl ester	4712-55-4	synthetic
317	Carbonic acid calcium salt (1:1)	471-34-1	natural
318	Carbonic acid sodium salt (1:2)	497-19-8	natural
319	Propasyntheticic acid, 2-hydroxy-	50-21-5	natural
320	Octadecasyntheticic acid, zinc salt (2:1)	557-05-1	natural
321	Carbonic acid, potassium salt (1:2)	584-08-7	natural
322	Benzenecarboperoxoic acid, 1,1-dimethylethyl ester	614-45-9	synthetic
323	Octadecasyntheticic acid, 1,1-(1,2-ethanediyl) ester	627-83-8	natural
324	Acetic acid	64-19-7	natural
325	Peroxide, 1,1-(3,3,5-trimethylcyclohexylidene)bis[2-(1,1-dimethylethyl)	6731-36-8	synthetic
326	Benzoic acid, 3,5-bis(1,1-dimethylethyl)-4-hydroxy-, hexadecyl ester	67845-93-6	synthetic
327	Hexaneperoxoic acid, 2-ethyl-, 1,1-dimethylpropyl ester	686-31-7	synthetic
328	Hydroperoxide, 1,1-dimethylethyl	75-91-2	synthetic
329	1,3,2-Dioxastannepin-4,7-dione, 2,2-dibutyl-	78-04-6	synthetic
330	Peroxide, 1,1-(1,1,4,4-tetramethyl-1,4-butanediyl)bis[2-(1,1-dimethylethyl)	78-63-7	synthetic
331	Ethanamine, 2-[[2,4,8,10-tetrakis(1,1-dimethylethyl)dibenzo[d,f][1,3,2]dioxaphosphepin-6-yl]oxy]-N,N-bis[2-[[2,4,8,10-tetrakis(1,1-dimethylethyl)dibenzo[d,f][1,3,2]dioxaphosphepin-6-yl]oxy]ethyl]-	80410-33-9	synthetic
332	Octadecasyntheticic acid, sodium salt (1:1)	822-16-2	natural
333	1,2-Benzenediol, 4-(1,1-dimethylethyl)-	98-29-3	synthetic
334	Ethasyntheticl, 2-(diethylamisynthetic)-	100-37-8	synthetic
335	Propasyntheticic acid, 3,3-thiobis-, 1,1-ditridecyl ester	10595-72-9	synthetic
336	Octadecasyntheticic acid, 12-hydroxy-	106-14-9	natural
337	Cyclohexanamine	108-91-8	synthetic
338	Propasyntheticic acid, 3,3-thiobis-	111-17-1	synthetic
339	1-Propene, 2-methyl-	115-11-7	synthetic
340	1,3,5-Triazine-2,4,6-triamine, N2,N4,N6-tris[4-[(1,4-dimethylpentyl)amisynthetic]phenyl]-	121246-28-4	synthetic
341	2-Propasyntheticl, 1,1,1-nitrilotris-	122-20-3	synthetic
342	1,4-Benzenediol	123-31-9	natural
343	2-Propesyntheticic acid, 2-[1-[3,5-bis(1,1-dimethylpropyl)-2-hydroxyphenyl]ethyl]-4,6-bis(1,1-dimethylpropyl)phenyl ester	123968-25-2	synthetic
344	1-Octadecanamine	124-30-1	synthetic
345	Formamide, N,N-1,6-hexanediylbis[N-(2,2,6,6-tetramethyl-4-piperidinyl)-	124172-53-8	synthetic
346	Phosphorous acid, P,P-[butylidenebis[2-(1,1-dimethylethyl)-5-methyl-4,1-phenylene]] P,P,P,P-tetratridecyl ester	13003-12-8	synthetic
347	Ethasyntheticl, 2-amisynthetic-	141-43-5	natural
348	Phesyntheticl, 2-(4,6-diphenyl-1,3,5-triazin-2-yl)-5-(hexyloxy)-	147315-50-2	synthetic
349	Phosphorous acid, 2-ethylhexyl diphenyl ester	15647-08-2	synthetic
350	Peroxide, 1,1-cyclohexylidenebis[2-(1,1-dimethylpropyl)	15667-10-4	synthetic
351	Peroxydicarbonic acid, C,C-bis(2-ethylhexyl) ester	16111-62-9	synthetic
352	Propasyntheticic acid, 3,3-thiobis-, 1,1-ditetradecyl ester	16545-54-3	synthetic
353	Ethasyntheticl, 2-[2-(dimethylamisynthetic)ethoxy]-	1704-62-7	synthetic
354	Phesyntheticl, 2-(1,1-dimethylethyl)-6-methyl-4-[3-[[2,4,8,10-tetrakis(1,1-dimethylethyl)dibenzo[d,f][1,3,2]dioxaphosphepin-6-yl]oxy]propyl]-	203255-81-6	synthetic
355	Benzoic acid, calcium salt (2:1)	2091-29-4	natural
356	Acetic acid, 2-hydroxy-2-sulfisynthetic-, sodium salt (1:2)	223106-41-0	synthetic
357	Stannane, butylhydroxyoxo-	2273-43-0	synthetic
358	1,2-Benzisothiazol-3(2H)-one	2634-33-5	synthetic
359	2-Propesyntheticic acid, 2-methyl-, 2-(dimethylamisynthetic)ethyl ester	2867-47-2	synthetic
360	Phosphorous acid, tridodecyl ester	3076-63-9	synthetic
361	Phesyntheticl, 2-(1,1,3,3-tetramethylbutyl)-	3884-95-5	synthetic
362	Stannane, dibutylthioxo-	4253-22-9	synthetic
363	1-Propanethiol, 3-(trimethoxysilyl)-	4420-74-0	synthetic
364	D-Glucitol	50-70-4	natural
365	Octasyntheticic acid, zinc salt (2:1)	557-09-5	synthetic
366	Zinc, diethyl-	557-20-0	synthetic
367	2H-Benzimidazole-2-thione, 1,3-dihydro-	583-39-1	synthetic
368	Methasyntheticne, bis(4-hydroxyphenyl)-	611-99-4	natural
369	[1,1-Biphenyl]-4,4-diamine, 3,3-dichloro-, hydrochloride (1:2)	612-83-9	synthetic
370	Benzenamine	62-53-3	synthetic
371	Octadecasyntheticic acid, aluminum salt (3:1)	637-12-7	synthetic
372	Phosphonic acid, di-9-octadecen-1-yl ester	64051-29-2	synthetic
373	2,4,8,10-Tetraoxaspiro[5.5]undecane, 3,9-di-3-cyclohexen-1-yl-	6600-31-3	synthetic
374	Octadecasyntheticic acid, barium salt (2:1)	6865-35-6	synthetic
375	Carbosyntheticperoxoic acid, OO-(1,1-dimethylpropyl) O-(2-ethylhexyl) ester	70833-40-8	synthetic
376	Carbonic dichloride	75-44-5	synthetic
377	Phesyntheticl, 2,2-methylenebis[4-methyl-6-(1-methylcyclohexyl)-	77-62-3	synthetic
378	1,3-Propanediol, 2-(hydroxymethyl)-2-methyl-	77-85-0	synthetic
379	Phesyntheticl, 2,2-methylenebis[4-methyl-6-syntheticnyl-	7786-17-6	synthetic
380	Acetic acid, 2-hydroxy-	79-14-1	natural
381	Propasyntheticic acid, 2-hydroxy-, (2S)-	79-33-4	natural
382	9,10-Anthracenedione, 1,4-dihydroxy-	81-64-1	natural
383	Benzenepropasyntheticic acid, 3,5-bis(1,1-dimethylethyl)-4-hydroxy-, 1,1-[2-[[3-[3,5-bis(1,1-dimethylethyl)-4-hydroxyphenyl]-1-oxopropoxy]methyl]-2-(hydroxymethyl)-1,3-propanediyl] ester	84633-54-5	synthetic
384	7-Oxa-3,20-diazadispiro[5.1.11.2]heneicosane-20-propasyntheticic acid, 2,2,4,4-tetramethyl-21-oxo-, dodecyl ester	85099-51-0	synthetic
385	Benzoic acid, 2-hydroxy-, 4-(1,1-dimethylethyl)phenyl ester	87-18-3	synthetic
386	Phesyntheticl, 2,6-bis(1,1-dimethylethyl)-4-(methoxymethyl)-	87-97-8	synthetic
387	Phesyntheticl, 2-(1,1-dimethylethyl)-	88-18-6	natural
388	10H-Phesyntheticthiazine	92-84-2	synthetic
389	2-Propesyntheticic acid, propyl ester	925-60-0	synthetic
390	1H-Benzotriazole	95-14-7	synthetic
391	1,4-Benzenediol, 2-methyl-	95-71-6	natural
392	2-Butasyntheticne, oxime	96-29-7	synthetic
393	[1,1-Biphenyl]-4,4-diamine, 3,3-dichloro-	91-94-1	synthetic
395	1,3,5-Triazine-2,4,6(1H,3H,5H)-trione, 1,3,5-trichloro-	87-90-1	synthetic
396	1,3,5-Triazine-2,4,6(1H,3H,5H)-trione, 1,3-dichloro-	2782-57-2	synthetic
397	2-Naphthalenamine	91-59-8	synthetic
398	Ethanethioamide	62-55-5	synthetic
399	2,7-Naphthalenedisulfonic acid, 3,3-[[1,1-biphenyl]-4,4-diylbis(2,1-diazenediyl)]bis[5-amisynthetic-4-hydroxy-, sodium salt (1:4)	2602-46-2	synthetic
400	[1,1-Biphenyl]-4,4-diamine, 3,3-dimethoxy-	119-90-4	synthetic
401	Glycine, N,N-1,2-ethanediylbis[N-(carboxymethyl)-	60-00-4	synthetic
402	[1,1-Biphenyl]-4-amine	92-67-1	synthetic
403	Phosphoric triamide, N,N,N,N,N,N-hexamethyl-	680-31-9	synthetic
404	Cuprate(2-), [2-hydroxy-5-[2-[4-[2-[2-(hydroxy-╬║O)-6-hydroxy-3-[2-[2-(hydroxy-╬║O)-5-sulfophenyl]diazenyl-╬║N1]phenyl]diazenyl][1,1-biphenyl]-4-yl]diazenyl]benzoato(4-)]-, sodium (1:2)	16071-86-6	synthetic
405	Phesyntheticl, 4-(phenylmethoxy)-	103-16-2	synthetic
406	2(3H)-Benzothiazolethione, sodium salt (1:1)	2492-26-4	synthetic
407	Benzenepropasyntheticic acid, 3,5-bis(1,1-dimethylethyl)-4-hydroxy-, methyl ester	6386-38-5	synthetic
408	1,4-Benzenedicarboxylic acid, 1,4-bis[2-(1,1-dimethylethyl)-6-[[3-(1,1-dimethylethyl)-2-hydroxy-5-methylphenyl]methyl]-4-methylphenyl] ester	57569-40-1	synthetic
409	Phesyntheticl, 2,2-(2-methylpropylidene)bis[4,6-dimethyl-	33145-10-7	natural
410	Phesyntheticl, 2-(1,1-dimethylethyl)-4,6-dimethyl-	1879-09-0	natural
411	1-Propene, 2-methyl-, trimer	7756-94-7	synthetic
412	Benzenesulfonic acid, 5-benzoyl-4-hydroxy-2-methoxy-	4065-45-6	synthetic
413	Benzamide, 2-hydroxy-N-1H-1,2,4-triazol-5-yl-	36411-52-6	synthetic
414	╬▒-D-Glucopyrasyntheticside, ╬▓-D-fructofurasyntheticsyl	57-50-1	synthetic
415	Propasyntheticic acid, 3-(dodecylthio)-, 1,1-[oxybis(2,1-ethanediyloxy-2,1-ethanediyl)] ester	64253-30-1	synthetic
416	Phosphorous acid, 2-(2-hydroxypropoxy)-1-methylethyl bis[13-hydroxy-7-[2-(2-hydroxypropoxy)-1-methylethoxy]-1,5,9-trimethyl-3,6,8,11-tetraoxa-7-phosphatetradec-1-yl] ester (9CI)	13474-96-9	synthetic
417	Phesyntheticl, 4-methyl-2,6-bis(1-phenylethyl)-	1817-68-1	synthetic
418	Phosphonic acid, diisooctyl ester	36116-84-4	synthetic
419	1,3,2-Dioxaphosphorinane, 5,5-dimethyl-2-phesyntheticxy-	3057-08-7	synthetic
420	Benzenesulfonamide, 4-methyl-N-[4-(phenylamisynthetic)phenyl]-	100-93-6	synthetic
421	Phesyntheticl, 4,4-thiobis[2-(1,1-dimethylethyl)-6-methyl-	96-66-2	synthetic
422	1,3-Benzenediol, 1-benzoate	136-36-7	natural
423	Phosphorotrithious acid, tridodecyl ester	1656-63-9	synthetic
424	Phosphorous acid, diisooctyl 4-octylphenyl ester	68133-13-1	synthetic
425	Phesyntheticl, 2-(1,1-dimethylethyl)-5-methyl-	88-60-8	synthetic
426	Silane, tetramethyl-	75-76-3	synthetic
427	Distansyntheticxane, 1,1,1,3,3,3-hexapropyl-	1067-29-4	synthetic
428	Stannane, dibutyl-	1002-53-5	synthetic
429	Benzenamine, 4-syntheticnyl-N-(4-syntheticnylphenyl)-	24925-59-5	synthetic
430	Phesyntheticl, 2,4-diethenyl-	61345-72-0	natural
431	Octadecanamide, N-(4-hydroxyphenyl)-	103-99-1	synthetic
432	2,4,8,10-Tetraoxa-3,9-diphosphaspiro[5.5]undecane, 3,9-bis(isodecyloxy)-	26544-27-4	synthetic
433	Ethanedioic acid, 1,2-bis[2-(phenylmethylene)hydrazide]	6629-10-3	synthetic
434	Octadecasyntheticic acid, cadmium salt (2:1)	2223-93-0	synthetic
435	Nickel, (1-butanamine)[[2,2-(thio-╬║S)bis[4-(1,1,3,3-tetramethylbutyl)phesyntheticlato-╬║O]](2-)]-	14516-71-3	synthetic
436	Stannane, chlorotripropyl-	2279-76-7	synthetic
437	1,2-Ethanediamine, N1,N2-diphenyl-	150-61-8	synthetic
438	Benzenamine, 4-methoxy-N-(4-methoxyphenyl)-	101-70-2	synthetic
439	Phesyntheticl, 2,6-bis[[3-(1,1-dimethylethyl)-2-hydroxy-5-methylphenyl]octahydro-4,7-methasynthetic-1H-indenyl]-4-methyl-	31851-03-3	synthetic
440	Phesyntheticl, 2-(1,1-dimethylethyl)-4-[[5-(1,1-dimethylethyl)-4-hydroxy-2-methylphenyl]thio]-5-methyl-, 1,1,1-phosphite	36339-47-6	synthetic
441	Dodecanedioic acid, 1,12-bis[2-(2-hydroxybenzoyl)hydrazide]	63245-38-5	synthetic
442	Propanamide, N-(2,2,6,6-tetramethyl-4-piperidinyl)-3-[(2,2,6,6-tetramethyl-4-piperidinyl)amisynthetic]-	76505-58-3	synthetic
443	Acetic acid, copper(2+) salt (2:1)	142-71-2	natural
444	2-Oxiranemethasyntheticl	556-52-5	synthetic
445	Acetic acid, zinc salt, hydrate (2:1:2)	5970-45-6	natural
446	2H-Benzimidazole-2-thione, 1,3-dihydro-, zinc salt (2:1)	3030-80-6	synthetic
447	Acetic acid, barium salt (2:1)	543-80-6	synthetic
448	Octasyntheticic acid, barium salt (2:1)	4696-54-2	synthetic
449	Dodecasyntheticic acid, barium cadmium salt (1:?:?)	15337-60-7	synthetic
450	Octadecasyntheticic acid, barium cadmium salt (4:1:1)	1191-79-3	natural
451	1,4-Benzenediamine, N1,N4-bis(1-ethyl-3-methylpentyl)-	139-60-6	synthetic
452	Stannane, dibutylbis[(trifluoroacetyl)oxy]- (9CI)	52112-09-1	synthetic
453	Phesyntheticl, 2-(1,1-dimethylethyl)-4-methyl-	2409-55-4	natural
454	Octasyntheticic acid, cadmium salt (2:1)	2191-10-8	synthetic
455	Dodecasyntheticic acid, 1,1,1-(butylstannylidyne) ester	25151-00-2	synthetic
456	Stannane, chlorotriethyl-	994-31-0	synthetic
457	Acetic acid, 2,2-[[bis(phenylmethyl)stannylene]bis(thio)]bis-, diisooctyl ester (9CI)	28675-83-4	synthetic
458	1,4-Benzenediamine, N1,N4-dibutyl-N1,N4-dinitroso-	19433-82-0	synthetic
459	Stannane, dichlorodiethyl-	866-55-7	synthetic
460	Propasyntheticic acid, 3,3-(dichlorostannylene)bis-, 1,1-dibutyl ester	61470-33-5	synthetic
461	2-Oxiraneoctasyntheticic acid, 3-octyl-, 2-ethylhexyl ester	141-38-8	synthetic
462	Benzoic acid, 3,4,5-trihydroxy-, butyl ester	1083-41-6	natural
463	Carbonic acid, lead(2+) salt (1:1)	598-63-0	natural
464	D-Mannitol	69-65-8	natural
465	Phesyntheticl, 4-(2-naphthalenylamisynthetic)-	93-45-8	synthetic
466	1H-Indene-1,3(2H)-dione, 2-phenyl-	83-12-5	synthetic
467	Phosphoric acid, trimethyl ester	512-56-1	synthetic
468	8-Quisyntheticlisyntheticl	148-24-3	synthetic
469	Benzoic acid, 2-hydroxy-, phenyl ester	118-55-8	natural
470	Stannane, tetraethyl-	597-64-8	synthetic
471	Acetamide, N-(2,2,6,6-tetramethyl-4-piperidinyl)-2-[(2,2,6,6-tetramethyl-4-piperidinyl)amisynthetic]-	93547-60-5	synthetic
472	Phesyntheticl, 4,4-thiobis-	2664-63-3	synthetic
473	Benzenamine, 2-methyl-, hydrochloride (1:1)	636-21-5	synthetic
474	Benzenamine, 4,4-methylenebis-, hydrochloride (1:2)	13552-44-8	synthetic
475	Ethanamine, N-ethyl-N-nitroso-	55-18-5	synthetic
476	Ethane, 1,2-dimethoxy-	110-71-4	synthetic
477	[1,1-Biphenyl]-4,4-diamine, 3,3-dimethyl-	119-93-7	synthetic
478	2,4,8,10-Tetraoxa-3,9-diphosphaspiro[5.5]undecane, 3,9-bis[2,4,6-tris(1,1-dimethylethyl)phesyntheticxy]-	126505-35-9	synthetic
479	Phesyntheticl, 2,2-methylenebis[4,6-bis(1,1-dimethylethyl)-	14362-12-0	synthetic
480	Benzenepropasyntheticic acid, 3,5-bis(1,1-dimethylethyl)-4-hydroxy-, 2-ethylhexyl ester	144429-84-5	synthetic
481	Nickel, bis[N,N-bis(2-methylpropyl)carbamodithioato-╬║S,╬║S]-, (SP-4-1)-	15317-78-9	synthetic
482	Nickel, bis(N,N-dimethylcarbamodithioato-╬║S,╬║S)-, (SP-4-1)-	15521-65-0	synthetic
483	1,2-Propanediamine, N1,N2-diphenyl-	15717-40-5	synthetic
484	1,4-Benzenediamine, N1-phenyl-N4-(1-phenylethyl)-	2830-40-2	synthetic
485	2-Butenal	4170-30-3	natural
486	Benzoic acid, 2-hydroxy-, potassium salt (1:1)	578-36-9	synthetic
487	Propasyntheticic acid, 3,3-dithiobis-, 1,1-dioctadecyl ester	6729-96-0	synthetic
488	Benzenepropanamide, N,N-1,3-propanediylbis[3,5-bis(1,1-dimethylethyl)-4-hydroxy-	69851-61-2	synthetic
489	Piperidine, 2,2,6,6-tetramethyl-	768-66-1	synthetic
490	Phesyntheticl, 2,2-[(1-methyl-1,2-ethanediyl)bis(nitrilomethylidyne)]bis-	94-91-7	synthetic
491	2-Propenamide, N-[4-(phenylamisynthetic)phenyl]-	22325-96-8	synthetic
492	Acetamide, 2-mercapto-N-[4-(phenylamisynthetic)phenyl]-	60766-26-9	synthetic
493	Benzenamine, 4-chloro-2-methyl-, hydrochloride (1:1)	3165-93-3	synthetic
494	Phesyntheticl, 4,4-(1-methylethylidene)bis[2-(1,1-dimethylethyl)-	79-96-9	synthetic
495	Zirconium, chlorobis(╬À5-2,4-cyclopentadien-1-yl)hydro-	37342-97-5	synthetic
496	Piperidine, 1,1-dithiobis-	10220-20-9	synthetic
497	Propasyntheticic acid, 3,3-dithiobis-, 1,1-didodecyl ester	5926-55-6	synthetic
498	1H-Pyrrole-2,5-dione, 1,1-(1,6-hexanediyl)bis-	4856-87-5	synthetic
499	Benzenamine, 2-methoxy-, hydrochloride (1:1)	134-29-2	synthetic
500	[1,1-Biphenyl]-4-amine, hydrochloride (1:1)	2113-61-3	synthetic
501	Benzenamine, 3,5-dichloro-4-(1,1,2,2-tetrafluoroethoxy)-	104147-32-2	synthetic
502	1,3-Benzenediamine, 4,6-diethyl-2-methyl-	2095-01-4	synthetic
503	1,3-Benzenediamine, 2,4-diethyl-6-methyl-	2095-02-5	synthetic
504	1,3-Benzenediamine, 4-methoxy-, sulfate (1:1)	39156-41-7	synthetic
505	Benzenamine, 2-methyl-5-nitro-, hydrochloride (1:1)	51085-52-0	synthetic
506	Benzenamine, 4,4-[(4-imisynthetic-2,5-cyclohexadien-1-ylidene)methylene]bis-, hydrochloride (1:1)	569-61-9	synthetic
507	1,3-Naphthalenedisulfonic acid, 7-hydroxy-8-[2-[4-[2-[4-[[(4-methylphenyl)sulfonyl]oxy]phenyl]diazenyl][1,1-biphenyl]-4-yl]diazenyl]-, sodium salt (1:2)	3567-65-5	synthetic
508	2,7-Naphthalenedisulfonic acid, 4-amisynthetic-3-[2-[4-[2-(2,4-diamisynthetic-5-methylphenyl)diazenyl][1,1-biphenyl]-4-yl]diazenyl]-5-hydroxy-6-(2-phenyldiazenyl)-, sodium salt (1:2)	2429-83-6	synthetic
509	2,7-Naphthalenedisulfonic acid, 5-amisynthetic-3-[2-[4-[2-(7-amisynthetic-1-hydroxy-3-sulfo-2-naphthalenyl)diazenyl][1,1-biphenyl]-4-yl]diazenyl]-4-hydroxy-, sodium salt (1:3)	2429-73-4	synthetic
510	2,7-Naphthalenedisulfonic acid, 3,3-[(3,3-dimethyl[1,1-biphenyl]-4,4-diyl)bis(2,1-diazenediyl)]bis[5-amisynthetic-4-hydroxy-, sodium salt (1:4)	72-57-1	synthetic
511	Benzoic acid, 5-[2-[4-[2-[2,4-diamisynthetic-5-[2-(4-sulfophenyl)diazenyl]phenyl]diazenyl][1,1-biphenyl]-4-yl]diazenyl]-2-hydroxy-, sodium salt (1:2)	3811-71-0	synthetic
512	Benzoic acid, 5-[2-[4-[2-(7-amisynthetic-1-hydroxy-3-sulfo-2-naphthalenyl)diazenyl][1,1-biphenyl]-4-yl]diazenyl]-2-hydroxy-, sodium salt (1:2)	2429-82-5	synthetic
513	Benzoic acid, 5-[2-[4-[2-[2,4-dihydroxy-3-[2-(4-sulfophenyl)diazenyl]phenyl]diazenyl][1,1-biphenyl]-4-yl]diazenyl]-2-hydroxy-, sodium salt (1:2)	2893-80-3	synthetic
514	Benzoic acid, 5-[2-[4-[2-[2,6-diamisynthetic-3-[2-[8-hydroxy-3,6-disulfo-7-[2-(4-sulfo-1-naphthalenyl)diazenyl]-2-naphthalenyl]diazenyl]-5-methylphenyl]diazenyl][1,1-biphenyl]-4-yl]diazenyl]-2-hydroxy-, sodium salt (1:4)	2429-81-4	synthetic
515	Benzoic acid, 5-[2-[4-[2-[2,6-diamisynthetic-3-methyl-5-[2-(4-sulfophenyl)diazenyl]phenyl]diazenyl][1,1-biphenyl]-4-yl]diazenyl]-2-hydroxy-3-methyl-, sodium salt (1:2)	6360-54-9	synthetic
516	2,7-Naphthalenedisulfonic acid, 4-amisynthetic-5-hydroxy-3-[2-[4-[2-(4-hydroxyphenyl)diazenyl][1,1-biphenyl]-4-yl]diazenyl]-6-(2-phenyldiazenyl)-, sodium salt (1:2)	3626-28-6	synthetic
517	2,7-Naphthalenedisulfonic acid, 4-amisynthetic-5-hydroxy-6-[2-[4-[2-(4-hydroxyphenyl)diazenyl][1,1-biphenyl]-4-yl]diazenyl]-3-[2-(4-nitrophenyl)diazenyl]-, sodium salt (1:2)	4335-09-05	synthetic
518	Benzoic acid, 5-[2-[4-[2-(1-amisynthetic-4-sulfo-2-naphthalenyl)diazenyl][1,1-biphenyl]-4-yl]diazenyl]-2-hydroxy-, sodium salt (1:2)	2429-79-0	synthetic
519	Benzoic acid, 5-[2-[4-[2-(2-amisynthetic-8-hydroxy-6-sulfo-1-naphthalenyl)diazenyl][1,1-biphenyl]-4-yl]diazenyl]-2-hydroxy-, sodium salt (1:2)	2429-84-7	synthetic
520	1,3-Naphthalenedisulfonic acid, 8-[2-[4-[2-(4-ethoxyphenyl)diazenyl][1,1-biphenyl]-4-yl]diazenyl]-7-hydroxy-, sodium salt (1:2)	3530-19-6	synthetic
521	2-Naphthalenamine, acetate (1:1)	553-00-4	synthetic
522	1,1-Biphenyl, 4-nitro-	92-93-3	synthetic
523	[1,1-Biphenyl]-4,4-diamine, acetate (1:?)	36341-27-2	synthetic
524	[1,1-Biphenyl]-4,4-diamine, sulfate (1:1)	531-86-2	synthetic
525	[1,1-Biphenyl]-4,4-diamine, 2,2-dichloro-, sulfate (1:1)	70146-07-5	synthetic
526	[1,1-Biphenyl]-4,4-diamine, 3,3-dimethyl-, hydrochloride (1:2)	612-82-8	synthetic
527	Acetic acid, 2,2-[(4,4-diamisynthetic[1,1-biphenyl]-3,3-diyl)bis(oxy)]bis-, dipotassium salt (9CI)	74220-10-3	synthetic
528	Dibenzofuran	132-64-9	natural
529	Butane, tris[5-(1,1-dimethylethyl)-4-hydroxy-2-methylphenyl]-	35641-51-1	synthetic
530	9-Octadecesyntheticic acid (9Z)-, copper(2+) salt (2:1)	1120-44-1	natural
531	Ethanethiol	75-08-1	natural
532	2-Butenal, (2E)-	123-73-9	synthetic
533	2-Butenal, (2Z)- (9CI)	15798-64-8	natural

## Sheet: Appendix T4
Appendix T4: enviPath prediction of transforamtion products (TPs) with probability >50% and ECOSAR estimates for the TPs toxicity. The column Project ID is structured as "project ID of the AO parent_Identifier of TP". „inf“ entries mark instances where ECOSAR notes that no effects are to be expected due to the logKow exceeding a certain cut-off value.
Project ID	SMILES	logKow	LC50 (4days) fish(mg/L)	EC50 (48h) daphnid (mg/L)	chronic value fish (mg/L)	chronic value daphnid (mg/L)	final assessment
04_TP1	O=CC(=O)O	-1.403	255.917	2252.6	147.85	172.847	no evidence for T
04_TP2	Oc1ccc(Cl)cc1Cl	2.802	6.959	2.994	0.79	0.569	no evidence for T
04_TP3	Oc1cc(Cl)cc(Cl)c1O	2.322	6.167	42.528	3.232	4.685	no evidence for T
04_TP4	O=C([O-])/C=C(Cl)\C=C(\Cl)C(=O)[O-]	0.783	2149.43	210.696	184.008	5.113	no evidence for T
06_TP1	Nc1ccccc1	1.076	58.446	0.679	0.324	0.021	T
06_TP2	Nc1ccc([N+](=O)[O-])cc1[N+](=O)[O-]	1.836	10.984	1.314	0.182	0.025	no evidence for T
06_TP3	Oc1ccccc1O	1.033	22.229	255.855	14.176	26.412	no evidence for T
06_TP4	O=[N+]([O-])c1cc(O)c(O)c([N+](=O)[O-])c1	1.246	30.158	43.259	2.187	10.377	no evidence for T
09_TP1	Nc1ccccc1	1.076	58.446	0.679	0.324	0.021	T
09_TP2	Oc1ccccc1O	1.033	22.229	255.855	14.176	26.412	no evidence for T
09_TP3	O=[N+]([O-])c1cccc(O)c1O	1.428	18.205	179.065	10.932	18.857	no evidence for T
09_TP4	Nc1ccccc1[N+](=O)[O-]	2.019	19.12	0.987	0.101	0.017	T
09_TP5	Nc1ccccc1Nc1ccccc1	2.374	14.414	1.306	0.075	0.017	no evidence for T
09_TP6	Nc1ccccc1N	0.159	44.116	0.882	4.412	0.088	T
10_TP1	Nc1ccc([N+](=O)[O-])cc1	1.471	45.978	0.999	0.25	0.024	T
10_TP2	O=[N+]([O-])c1ccc(O)c(O)c1	1.428	18.205	179.065	10.932	18.857	no evidence for T
10_TP3	Nc1ccc(N)cc1	-0.391	0.06	0.281	0.006	0.028	T
100_TP1	Nc1ccccc1	1.076	58.446	0.679	0.324	0.021	T
100_TP2	Oc1ccccc1O	1.033	22.229	255.855	14.176	26.412	no evidence for T
100_TP3	Oc1ccc(Nc2ccccc2)cc1O	1.98	11.078	87.504	6.116	9.475	no evidence for T
100_TP4	Nc1ccc(Nc2ccccc2)cc1	1.824	34.823	1.322	0.186	0.025	no evidence for T
104_TP1	Cc1cccc(O)c1O	1.58	11.83	109.541	6.941	11.625	no evidence for T
104_TP10	Nc1ccc(N)cc1	-0.391	0.06	0.281	0.006	0.028	T
104_TP2	Cc1ccc(Nc2ccc(O)c(O)c2)cc1	2.527	5.594	35.433	2.842	3.957	no evidence for T
104_TP3	Cc1ccc(Nc2ccc(N)cc2)cc1	2.372	15.579	1.406	0.081	0.019	no evidence for T
104_TP4	Cc1ccccc1Nc1ccc(O)c(O)c1	2.527	5.594	35.433	2.842	3.957	no evidence for T
104_TP5	Cc1ccccc1N	1.623	67.196	23.336	3.533	2.682	no evidence for T
104_TP6	Cc1ccc(O)c(O)c1	1.58	11.83	109.541	6.941	11.625	no evidence for T
104_TP7	Cc1ccc(N)cc1	1.623	27.957	0.772	0.151	0.017	T
104_TP8	Cc1ccccc1Nc1ccc(N)cc1	2.372	15.579	1.406	0.081	0.019	no evidence for T
104_TP9	Nc1ccc(O)c(O)c1	-0.235	40.734	0.94	3.781	0.069	T
110_TP1	O=C([O-])C(O)=C(O)[C@H](O)[C@H](O)CO	-3.164	222.666	20.243	235.419	9.678	no evidence for T
117_TP1	Cc1c(C)c2c(c(O)c1O)CCC(C)(CCCC(C)CCCC(C)CCCC(C)C)O2	11.151	inf	inf	inf	inf	T
12_TP1	Nc1ccccc1	1.076	58.446	0.679	0.324	0.021	T
12_TP2	Oc1ccccc1O	1.033	22.229	255.855	14.176	26.412	no evidence for T
12_TP3	Nc1ccc(O)c(O)c1	-0.235	40.734	0.94	3.781	0.069	T
12_TP4	Nc1ccc(N)cc1	-0.391	0.06	0.281	0.006	0.028	T
121_TP1	COc1c(O)c(C)c(CCCCCCCCCCO)c(O)c1OC	4.215	0.113	0.062	0.004	0.025	T
122_TP1	CC(C)(C)c1cc(C=O)cc(C(C)(C)C)c1O	4.199	0.867	0.51	0.06	0.113	T
122_TP2	CC(C)(C)c1cc(C(=O)[O-])cc(C(C)(C)C)c1O	4.363	1.551	1.096	0.196	0.196	T
123_TP1	Nc1ccccc1	1.076	58.446	0.679	0.324	0.021	T
123_TP2	CC(C)Nc1ccc(O)c(O)c1	1.221	26.083	278.595	16.165	29.034	no evidence for T
123_TP3	Oc1ccccc1O	1.033	22.229	255.855	14.176	26.412	no evidence for T
123_TP4	CC(C)Nc1ccc(N)cc1	1.065	95.956	1.096	0.532	0.034	no evidence for T
124_TP1	CC(C)Nc1cc(O)c(Nc2ccccc2)cc1O	2.32	0.206	0.192	0.011	0.132	T
128_TP1	CC(C)(C)c1cc(CCC(=O)OCCCCCCO)cc(C(C)(C)C)c1O	6.051	0.055	0.1	0.007	0.016	T
128_TP2	CC(C)(C)c1cc(CCC(=O)[O-])cc(C(C)(C)C)c1O	4.774	0.737	0.541	0.097	0.108	T
128_TP3	OCCCCCCO	0.765	1248.73	632.61	106.695	44.915	no evidence for T
132_TP1	CCCCCCCCCCCCO	4.77	0.498	0.365	0.066	0.073	T
132_TP2	CCCCCCCCCCCCOC(=O)CCSCCC(=O)[O-]	6.098	inf	inf	0.009	0.014	T
132_TP3	CCCCCCCCCCCC=O	4.745	0.385	0.158	0.02	0.039	T
132_TP4	CCCCCCCCCCCC(=O)[O-]	4.998	3.342	2.503	0.453	0.527	T
133_TP1	CCCCCCCCCCCCCCCCCCOC(=O)CCSCCC(=O)[O-]	9.045	inf	inf	inf	inf	T
133_TP2	CCCCCCCCCCCCCCCCCCO	7.716	inf	inf	0.000297	0.000666	T
133_TP3	CCCCCCCCCCCCCCCCCC=O	7.692	inf	inf	0.000259	0.000649	T
133_TP4	CCCCCCCCCCCCCCCCCC(=O)[O-]	7.944	inf	inf	0.002	0.005	T
139_TP1	CC(=O)[O-]	0.087	25785.7	12270.4	2046.38	731.892	no evidence for T
139_TP2	COc1ccc2[nH]cc(CCN)c2c1	1.347	4.428	0.235	1.302	0.000826	T
146_TP1	O=C([O-])c1cccnc1	0.686	15314.2	7701.91	1297.29	535.852	no evidence for T
147_TP1	O=C([O-])c1cc(O)c(O)c(O)c1	0.855	437.866	761.278	128.589	55.324	no evidence for T
147_TP2	CCCCCCCCO	2.805	20.23	12.373	2.159	1.484	no evidence for T
147_TP3	CCCCCCCC=O	2.781	2.859	3.126	0.318	0.529	no evidence for T
147_TP4	CCCCCCCC(=O)[O-]	3.033	139.803	87.328	15.293	11.107	no evidence for T
15_TP1	Nc1ccc([N+](=O)[O-])cc1	1.471	45.978	0.999	0.25	0.024	T
15_TP2	Nc1ccccc1	1.076	58.446	0.679	0.324	0.021	T
15_TP3	Oc1ccccc1O	1.033	22.229	255.855	14.176	26.412	no evidence for T
15_TP4	O=[N+]([O-])c1ccc(O)c(O)c1	1.428	18.205	179.065	10.932	18.857	no evidence for T
15_TP5	Nc1ccc(Nc2ccccc2)cc1	1.824	34.823	1.322	0.186	0.025	no evidence for T
15_TP6	Nc1ccc(N)cc1	-0.391	0.06	0.281	0.006	0.028	T
150_TP1	Oc1ccccc1O	1.033	22.229	255.855	14.176	26.412	no evidence for T
150_TP2	Oc1ccc2ccccc2c1O	2.209	6.444	46.475	3.436	5.091	no evidence for T
150_TP3	Nc1ccccc1	1.076	58.446	0.679	0.324	0.021	T
150_TP4	Nc1cccc2ccccc12	2.252	13.63	1.018	0.072	0.015	no evidence for T
151_TP1	Oc1ccccc1O	1.033	22.229	255.855	14.176	26.412	no evidence for T
151_TP2	Oc1ccc2ccccc2c1O	2.209	6.444	46.475	3.436	5.091	no evidence for T
151_TP3	Nc1ccccc1	1.076	58.446	0.679	0.324	0.021	T
151_TP4	Oc1cc2ccccc2cc1O	2.209	6.444	46.475	3.436	5.091	no evidence for T
151_TP5	Nc1ccc2ccccc2c1	2.252	13.63	1.018	0.072	0.015	no evidence for T
153_TP1	CC(=O)CCCC=O	-0.251	98.443	488.058	36.151	46.545	no evidence for T
153_TP10	CC(=O)CCCCn1c(=O)[nH]c2nc[nH]c2c1=O	-0.532	379.517	27.952	1.286	0.796	no evidence for T
153_TP11	Cn1c(=O)[nH]c(=O)c2c1[nH]c(=O)n2C	-1.042	1194.37	7402.09	8.642	43.758	no evidence for T
153_TP12	CC(=O)CCCCn1c(=O)[nH]c2[nH]c(=O)n(C)c2c1=O	-0.636	1013.44	4151.89	7.322	34.011	no evidence for T
153_TP13	CC(=O)CCCCn1c(=O)c2[nH]c(=O)[nH]c2n(C)c1=O	-0.636	1013.44	4151.89	7.322	34.011	no evidence for T
153_TP14	O=c1[nH]c(=O)c2[nH]cnc2[nH]1	-1.149	550.629	29.035	1.486	0.841	no evidence for T
153_TP15	Cn1c(=O)[nH]c2[nH]c(=O)[nH]c(=O)c21	-1.253	1454.46	11181	10.531	55.778	no evidence for T
153_TP2	CC(=O)CCCCn1c(=O)c2[nH]cnc2n(C)c1=O	0.015	185.246	18.351	0.768	0.514	no evidence for T
153_TP3	C=O	0.35	12.544	46.086	3.636	4.923	no evidence for T
153_TP4	CC(=O)CCCCn1c(=O)[nH]c2ncn(C)c2c1=O	0.015	185.246	18.351	0.768	0.514	no evidence for T
153_TP5	Cn1cnc2c1c(=O)[nH]c(=O)n2C	-0.055	139.327	13.291	0.563	0.373	no evidence for T
153_TP6	CC(=O)CCCCn1c(=O)c2c([nH]c(=O)n2C)n(C)c1=O	-0.425	811.372	2679.82	5.858	26.014	no evidence for T
153_TP7	CC(=O)CCCC(=O)[O-]	0.002	66662.2	31473.1	5241.44	1836.57	no evidence for T
153_TP8	Cn1cnc2[nH]c(=O)[nH]c(=O)c21	-0.602	277.972	19.715	0.918	0.562	no evidence for T
153_TP9	Cn1c(=O)[nH]c(=O)c2[nH]cnc21	-0.602	277.972	19.715	0.918	0.562	no evidence for T
156_TP1	COc1cc([C@H]2OC[C@H]3[C@@H]2CO[C@@H]3c2cc(O)c(O)c(OC)c2)ccc1O	1.539	37.751	355.341	22.29	37.631	no evidence for T
16_TP1	Nc1ccccc1	1.076	58.446	0.679	0.324	0.021	T
16_TP2	Oc1ccccc1O	1.033	22.229	255.855	14.176	26.412	no evidence for T
16_TP3	O=Nc1ccc(O)c(O)c1	0.903	33.56	406.742	21.83	41.715	no evidence for T
16_TP4	Nc1ccc(N=O)cc1	0.946	94.396	0.894	0.526	0.03	T
161_TP1	O=C([O-])c1cc(O)c(O)c(O)c1	0.855	437.866	761.278	128.589	55.324	no evidence for T
161_TP2	CCCO	0.35	1497.63	730.191	122.308	46.6	no evidence for T
164_TP1	CC1=C(/C=C/C(C)=C/C=C/C(C)=C/C=O)C(C)(C)CCC1	7.6	inf	inf	0.000207	0.000855	T
164_TP2	CC1=C(/C=C/C(C)=C/C=C/C(C)=C/C(=O)[O-])C(C)(C)CCC1	7.853	inf	inf	0.003	0.006	T
168_TP1	O=C([O-])C(O)=C([O-])[C@H](O)[C@@H](O)CO	-3.164	222.666	20.243	235.419	9.678	no evidence for T
168_TP2	[Na+]						no evidence for T
170_TP1	[Na+]						no evidence for T
170_TP2	O=C([O-])C(O)=C([O-])[C@H](O)[C@H](O)CO	-3.164	222.666	20.243	235.419	9.678	no evidence for T
174_TP1	Cc1cc(O)c(O)c(-n2nc3ccccc3n2)c1	2.518	6.351	22.446	1.057	1.089	no evidence for T
18_TP1	CC(C)CC(C)Nc1ccc(O)c(O)c1	2.62	4.786	28.658	2.397	3.278	no evidence for T
18_TP2	CC(C)CC(C)Nc1ccc(N)cc1	2.465	13.013	1.361	0.068	0.017	no evidence for T
18_TP3	Nc1ccccc1	1.076	58.446	0.679	0.324	0.021	T
18_TP4	Oc1ccccc1O	1.033	22.229	255.855	14.176	26.412	no evidence for T
186_TP1	CC1(C)CC(O)CC(C)(C)N1	0.942	149.654	15.775	12.676	1.15	no evidence for T
186_TP2	CC1(C)CC(OC(=O)CCCCCCCCC(=O)[O-])CC(C)(C)N1	1.44	inf	inf	inf	13.187	no evidence for T
188_TP1	CC(C)(C)c1cc(CCC(=O)[O-])cc(-n2nc3ccccc3n2)c1O	3.303	18.844	12.068	2.123	1.645	no evidence for T
188_TP2	CC(C)(C)c1cc(CCC(=O)OCCCCCCO)cc(-n2nc3ccccc3n2)c1O	5.93	0.079	0.136	0.008	0.014	T
188_TP3	OCCCCCCO	0.765	1248.73	632.61	106.695	44.915	no evidence for T
189_TP1	Cc1ccc(OP(Oc2ccc(C)cc2)Oc2ccc(CO)cc2)cc1	6.802	inf	inf	0.00163	0.004	T
19_TP1	CC(C)CC(C)Nc1cc(O)c(Nc2ccccc2)cc1O	3.72	0.125	0.079	0.004	0.037	T
196_TP1	CC(C)(C)c1cc(O)ccc1O	2.942	0.099	0.078	0.004	0.045	T
198_TP1	CC(C)C(=O)[O-]	0.996	5777.67	2990.01	506.221	225.253	no evidence for T
198_TP2	CC(C)C(=O)OC(C(C)C)C(C)(C)CO	2.997	7.572	14.087	0.462	1.775	no evidence for T
198_TP3	CC(C)C(=O)OCC(C)(C)C(O)C(C)C	2.997	7.572	14.087	0.462	1.775	no evidence for T
199_TP1	COc1c(O)c(C)c(CC=C(C)CCC=C(C)CCC=C(C)CCC=C(C)CCC=C(C)CCC=C(C)CCC=C(C)CCC=C(C)CCC=C(C)CCC=C(C)C)c(O)c1OC	23.736	inf	inf	inf	inf	T
207_TP1	CC(C)(C)CC(C)(C)c1cc(O)c(O)c(-n2nc3ccccc3n2)c1	5.733	0.109	inf	0.008	0.014	T
210_TP1	CC(C)(C)c1cc(O)c(O)c(-n2nc3ccccc3n2)c1	3.88	1.151	3.221	0.138	0.175	no evidence for T
213_TP1	CCCCCCCCCc1ccc(O)cc1	5.989	0.036	0.063	0.006	0.011	T
213_TP2	CCCCCCCCCc1ccc(OP(=O)(O)Oc2ccc(CCCCCCCCC)cc2)cc1	11.829	inf	inf	inf	inf	T
214_TP1	O=[N+]([O-])c1cc([N+](=O)[O-])c(NNc2ccccc2)c([N+](=O)[O-])c1	3.087	1.251	4.33	0.026	0.167	no evidence for T
214_TP2	Oc1ccccc1O	1.033	22.229	255.855	14.176	26.412	no evidence for T
219_TP1	O=C([O-])c1cc(O)c(O)c(O)c1	0.855	437.866	761.278	128.589	55.324	no evidence for T
219_TP2	CCCCCCCCCCCCCCCCO	6.734	inf	inf	0.00183	0.003	T
219_TP3	CCCCCCCCCCCCCCCC=O	6.709	inf	inf	0.00112	0.003	T
219_TP4	CCCCCCCCCCCCCCCC(=O)[O-]	6.962	inf	inf	0.012	0.023	T
22_TP1	CC(=O)OC(C=O)CC(=O)[O-]	-0.953	3220.08	22655.7	1558.84	1166.23	no evidence for T
22_TP2	CN(C)C	0.039	220.707	20.944	25.75	1.378	no evidence for T
22_TP3	C=O	0.35	12.544	46.086	3.636	4.923	no evidence for T
22_TP4	CNC	-0.173	231.702	21.454	29.133	1.379	no evidence for T
22_TP5	CN	-0.638	322.972	28.328	47.899	1.727	no evidence for T
223_TP1	CCCCCCCCCCCCCCCCCCOC(=O)CCSCCC(=O)[O-]	9.045	inf	inf	inf	inf	no evidence for T
223_TP2	CCCCCCCCCCCCCCCCCCO	7.716	inf	inf	0.000297	0.000666	T
223_TP3	CCCCCCCCCCCCO	4.77	0.498	0.365	0.066	0.073	T
223_TP4	CCCCCCCCCCCCOC(=O)CCSCCC(=O)[O-]	6.098	inf	inf	0.009	0.014	T
223_TP5	CCCCCCCCCCCC=O	4.745	0.385	0.158	0.02	0.039	T
223_TP6	CCCCCCCCCCCCCCCCCC=O	7.692	inf	inf	0.000259	0.000649	T
223_TP7	CCCCCCCCCCCC(=O)[O-]	4.998	3.342	2.503	0.453	0.527	T
223_TP8	CCCCCCCCCCCCCCCCCC(=O)[O-]	7.944	inf	inf	0.002	0.005	T
225_TP1	CC(C)(C)c1cc(C=O)cc(C(C)(C)C)c1O	4.199	0.867	0.51	0.06	0.113	T
225_TP2	CNC	-0.173	231.702	21.454	29.133	1.379	no evidence for T
225_TP3	C=O	0.35	12.544	46.086	3.636	4.923	no evidence for T
225_TP4	CC(C)(C)c1cc(C(=O)[O-])cc(C(C)(C)C)c1O	4.363	1.551	1.096	0.196	0.196	T
225_TP5	CN	-0.638	322.972	28.328	47.899	1.727	no evidence for T
225_TP6	CC(C)(C)c1cccc(C(C)(C)C)c1O	4.482	0.466	0.423	0.068	0.08	T
236_TP1	CC(C)(C)c1cc(C(=O)[O-])cc(C(C)(C)C)c1O	4.363	1.551	1.096	0.196	0.196	T
236_TP2	CC(C)(C)c1ccc(O)c(C(C)(C)C)c1	5.332	0.105	0.14	0.017	0.026	T
236_TP3	CC(C)(C)c1cccc(C(C)(C)C)c1O	4.482	0.466	0.423	0.068	0.08	T
237_TP1	Cc1cc(O)c(C(C)(C)C)cc1C(C)CC(c1cc(C(C)(C)C)c(O)cc1C)c1cc(C(C)(C)C)c(O)c(O)c1C	12.216	inf	inf	inf	inf	T
237_TP2	Cc1cc(O)c(C(C)(C)C)cc1C(CC(C)c1cc(C(C)(C)C)c(O)c(O)c1C)c1cc(C(C)(C)C)c(O)cc1C	12.216	inf	inf	inf	inf	T
243_TP1	O=C([O-])c1ccccc1O	2.245	68.408	39.73	6.867	4.126	no evidence for T
243_TP2	CCCCC(CC)CO	2.732	23.55	14.307	2.493	1.684	no evidence for T
243_TP3	Oc1ccccc1O	1.033	22.229	255.855	14.176	26.412	no evidence for T
243_TP4	CCCCC(C=O)CC	2.707	3.124	3.544	0.358	0.591	no evidence for T
243_TP5	CCCCC(CC)C(=O)[O-]	2.96	162.752	100.976	17.662	12.602	no evidence for T
244_TP1	CC1CC(O)CC(C)(C)C1	2.926	17.218	10.649	1.862	1.318	no evidence for T
244_TP2	O=C([O-])c1ccccc1O	2.245	68.408	39.73	6.867	4.126	no evidence for T
244_TP3	Oc1ccccc1O	1.033	22.229	255.855	14.176	26.412	no evidence for T
245_TP1	CCCCC(CC)COC(=O)C(C(=O)[O-])=C(c1ccccc1)c1ccccc1	5.994	inf	inf	0.012	0.018	T
246_TP1	Oc1cc(O)cc(O)c1	0.552	49.192	685.252	33.751	69.047	no evidence for T
248_TP1	CC(C)(C)c1cc(CCC(=O)[O-])cc(C(C)(C)C)c1O	4.774	0.737	0.541	0.097	0.108	T
248_TP2	CC(C)(C)c1cc(CCC(=O)OCCn2c(=O)n(CCO)c(=O)n(CCOC(=O)CCc3cc(C(C)(C)C)c(O)c(C(C)(C)C)c3)c2=O)cc(C(C)(C)C)c1O	11.051	inf	inf	inf	inf	T
250_TP1	CCCCCCC(C)Nc1ccc(N)cc1	3.52	2.743	5.097	0.014	0.009	T
250_TP2	Nc1ccccc1	1.076	58.446	0.679	0.324	0.021	T
250_TP3	Oc1ccccc1O	1.033	22.229	255.855	14.176	26.412	no evidence for T
250_TP4	CCCCCCC(C)Nc1ccc(O)c(O)c1	3.676	1.276	4.037	0.544	0.606	no evidence for T
251_TP1	CC(C)CC(C)Nc1ccc(O)c(O)c1	2.62	4.786	28.658	2.397	3.278	no evidence for T
251_TP2	CC(C)CC(C)Nc1ccc(N)cc1	2.465	13.013	1.361	0.068	0.017	no evidence for T
251_TP3	Cc1ccc(N)cc1	1.623	27.957	0.772	0.151	0.017	T
251_TP4	Cc1ccc(O)c(O)c1	1.58	11.83	109.541	6.941	11.625	no evidence for T
252_TP1	Nc1ccccc1	1.076	58.446	0.679	0.324	0.021	T
252_TP2	Oc1ccccc1O	1.033	22.229	255.855	14.176	26.412	no evidence for T
252_TP3	CC(C)CCC(C)Nc1ccc(O)c(O)c1	3.112	2.604	11.589	1.21	1.504	no evidence for T
252_TP4	CC(C)CCC(C)Nc1ccc(N)cc1	2.956	6.352	1.444	0.032	0.013	no evidence for T
253_TP1	Oc1cc(NC2CCCCC2)c(O)cc1Nc1ccccc1	3.681	0.127	0.081	0.005	0.038	T
257_TP1	CO	-0.632	6086.89	2710.44	446.67	134.393	no evidence for T
257_TP2	COC(=O)CCCCCCCCC(=O)[O-]	3.065	19.636	12.302	2.155	1.577	no evidence for T
257_TP3	CN1C(C)(C)CC(O)CC1(C)C	1.153	118.423	12.793	9.307	0.955	no evidence for T
257_TP4	CN1C(C)(C)CC(OC(=O)CCCCCCCCC(=O)[O-])CC1(C)C	1.651	inf	inf	inf	10.469	no evidence for T
257_TP5	C=O	0.35	12.544	46.086	3.636	4.923	no evidence for T
257_TP6	O=C([O-])CCCCCCCCC(=O)[O-]	2.192	1116.32	645.209	111.426	66.109	no evidence for T
258_TP1	CN1C(C)(C)CC(O)CC1(C)C	1.153	118.423	12.793	9.307	0.955	no evidence for T
258_TP2	CCCCC(Cc1cc(C(C)(C)C)c(O)c(C(C)(C)C)c1)(C(=O)[O-])C(=O)OC1CC(C)(C)N(C)C(C)(C)C1	4.754	inf	inf	inf	inf	T
266_TP1	O=C([O-])c1cc(O)c(O)c(O)c1	0.855	437.866	761.278	128.589	55.324	no evidence for T
266_TP2	Oc1cc(O)c2c(c1)O[C@H](c1cc(O)c(O)c(O)c1)[C@H](O)C2	1.117	55.1	613.376	34.693	63.589	no evidence for T
272_TP1	CC(O)(Cc1ccc(O)cc1)c1ccc(O)cc1	2.694	5.05	15.18	1.863	3.013	no evidence for T
276_TP1	C=CC(=O)[O-]	0.442	14859.6	7306.54	1225.72	477.401	no evidence for T
290_TP1	CCCCNC(=S)S[Ni]SC(=S)N(CCCC)CCCC						no evidence for T
290_TP2	CCCC=O	0.816	17.17	49.996	4.142	5.833	no evidence for T
290_TP3	CCCC(=O)[O-]	1.069	4962.98	2585.89	438.335	198.523	no evidence for T
290_TP4	CCCCN(CCCC)C(=S)S[Ni]SC(N)=S						no evidence for T
290_TP5	CCCCNC(=S)S[Ni]SC(=S)NCCCC						no evidence for T
299_TP1	CN1C(C)(C)CC(O)CC1(C)C	1.153	118.423	12.793	9.307	0.955	no evidence for T
299_TP2	CN1C(C)(C)CC(OC(=O)CCCCCCCCC(=O)[O-])CC1(C)C	1.651	inf	inf	inf	10.469	no evidence for T
30_TP1	CC(C)(C)c1cc(CCC(=O)OCC(CO)(COC(=O)CCc2cc(C(C)(C)C)c(O)c(C(C)(C)C)c2)COC(=O)CCc2cc(C(C)(C)C)c(O)c(C(C)(C)C)c2)cc(C(C)(C)C)c1O	13.906	inf	inf	inf	inf	T
30_TP2	CC(C)(C)c1cc(CCC(=O)[O-])cc(C(C)(C)C)c1O	4.774	0.737	0.541	0.097	0.108	T
302_TP1	OCc1ccccc1	1.076	213.875	157.779	15.538	20.804	no evidence for T
307_TP1	CCCCN(CCCC)C(=S)[S-]	3.638	0.951	0.405	0.014	0.004	T
307_TP2	[ZnH2+2]						no evidence for T
307_TP3	CCCC=O	0.816	17.17	49.996	4.142	5.833	no evidence for T
307_TP4	CCCCNC(=S)[S-]	1.953	1.783	0.454	0.065	0.008	T
307_TP5	CCCC(=O)[O-]	1.069	4962.98	2585.89	438.335	198.523	no evidence for T
315_TP1	Cc1cc(C(O)(CC(=O)OCCOC(=O)CC(C)(c2ccc(O)c(C(C)(C)C)c2)c2ccc(O)c(C(C)(C)C)c2)Cc2ccc(O)c(C(C)(C)C)c2)cc(C(C)(C)C)c1O	13.262	inf	inf	inf	inf	T
315_TP2	Cc1cc(CC(O)(CC(=O)OCCOC(=O)CC(C)(c2ccc(O)c(C(C)(C)C)c2)c2ccc(O)c(C(C)(C)C)c2)c2ccc(O)c(C(C)(C)C)c2)cc(C(C)(C)C)c1O	13.262	inf	inf	inf	inf	T
315_TP3	Cc1cc(C(C)(CC(=O)OCCOC(=O)CC(O)(Cc2ccc(O)c(C(C)(C)C)c2)c2ccc(O)c(C(C)(C)C)c2)c2ccc(O)c(C(C)(C)C)c2)cc(C(C)(C)C)c1O	13.262	inf	inf	inf	inf	T
32_TP1	CC(C)(C)c1cc(CCC(=O)[O-])cc(C(C)(C)C)c1O	4.774	0.737	0.541	0.097	0.108	T
32_TP2	CC(C)(C)c1cc(CCC(=O)OCCSCCO)cc(C(C)(C)C)c1O	4.665	0.627	0.618	0.061	0.117	T
32_TP3	OCCSCCO	-0.622	22716.4	10125.2	1668.88	503.382	no evidence for T
326_TP1	CC(C)(C)c1cc(C(=O)[O-])cc(C(C)(C)C)c1O	4.363	1.551	1.096	0.196	0.196	T
326_TP2	CCCCCCCCCCCCCCCCO	6.734	inf	inf	0.00183	0.003	T
326_TP3	CCCCCCCCCCCCCCCC=O	6.709	inf	inf	0.00112	0.003	T
326_TP4	CCCCCCCCCCCCCCCC(=O)[O-]	6.962	inf	inf	0.012	0.023	T
33_TP1	CCCCCCCCCCCCCCCCCCO	7.716	inf	inf	0.000297	0.000666	T
33_TP2	CC(C)(C)c1cc(CCC(=O)[O-])cc(C(C)(C)C)c1O	4.774	0.737	0.541	0.097	0.108	T
33_TP3	CCCCCCCCCCCCCCCCCC=O	7.692	inf	inf	0.000259	0.000649	T
33_TP4	CCCCCCCCCCCCCCCCCC(=O)[O-]	7.944	inf	inf	0.002	0.005	T
331_TP1	CC(C)(C)c1cc(C(C)(C)C)c2op(OCC=O)oc3c(C(C)(C)C)cc(C(C)(C)C)cc3c2c1	10.813	inf	inf	inf	inf	T
331_TP2	CC(C)(C)c1cc(C(C)(C)C)c2op(OCCNCCOp3oc4c(C(C)(C)C)cc(C(C)(C)C)cc4c4cc(C(C)(C)C)cc(C(C)(C)C)c4o3)oc3c(C(C)(C)C)cc(C(C)(C)C)cc3c2c1	22.767	inf	inf	inf	inf	T
334_TP1	CCNCC	0.81	85.063	8.829	7.552	0.634	no evidence for T
334_TP2	CCNCCO	-0.655	950.674	83.223	141.83	5.064	no evidence for T
334_TP3	CC=O	-0.166	34.28	162.879	12.173	15.786	no evidence for T
334_TP4	O=CCO	-1.631	273.256	2694.73	172.686	198.061	no evidence for T
334_TP5	CCN(CC)CC=O	0.022	71.423	41.743	23.551	2.742	no evidence for T
334_TP6	CCN	-0.147	223.035	20.712	27.794	1.335	no evidence for T
335_TP1	CCCCCCCCCCCCCOC(=O)CCSCCC(=O)[O-]	6.589	inf	inf	0.004	0.006	T
335_TP2	CCCCCCCCCCCCCO	5.261	inf	inf	0.027	0.034	T
335_TP3	CCCCCCCCCCCCC=O	5.236	inf	inf	0.01	0.02	T
335_TP4	CCCCCCCCCCCCC(=O)[O-]	5.489	inf	inf	0.185	0.243	T
345_TP1	CC1(C)CC(NCCCCCCN(C=O)C2CC(C)(C)NC(C)(C)C2)CC(C)(C)N1	3.666	6.534	0.945	0.038	0.094	T
345_TP2	O=C[O-]	-0.461	6128.83	2772.75	458.243	143.688	no evidence for T
345_TP3	CC1(C)CC(NCCCCCCNC2CC(C)(C)NC(C)(C)C2)CC(C)(C)N1	4.427	1.929	0.305	0.048	0.033	T
348_TP1	CCCCCCOc1ccc(-c2nc(-c3ccccc3)nc(-c3ccccc3)n2)c(O)c1O	5.505	0.193	inf	0.007	0.031	T
35_TP1	CC(C)(C)c1cc(CCC(=O)NCCCCCCN)cc(C(C)(C)C)c1O	4.976	0.358	0.135	0.008	0.016	T
35_TP2	CC(C)(C)c1cc(CCC(=O)[O-])cc(C(C)(C)C)c1O	4.774	0.737	0.541	0.097	0.108	T
352_TP1	CCCCCCCCCCCCCCOC(=O)CCSCCC(=O)[O-]	7.081	inf	inf	0.00143	0.003	T
352_TP2	CCCCCCCCCCCCCCO	5.752	inf	inf	0.011	0.015	T
352_TP3	CCCCCCCCCCCCCC=O	5.727	inf	inf	0.005	0.01	T
352_TP4	CCCCCCCCCCCCCC(=O)[O-]	5.98	inf	inf	0.075	0.111	T
353_TP1	CN(C)CCOCC=O	-1.234	370.068	274.914	200.081	15.667	no evidence for T
353_TP2	O=CCOCCO	-1.905	659.46	7456.63	464.27	520.385	no evidence for T
353_TP3	C=O	0.35	12.544	46.086	3.636	4.923	no evidence for T
353_TP4	CNCCOCCO	-1.421	4046.21	324.043	791.761	18.082	no evidence for T
353_TP5	CNC	-0.173	231.702	21.454	29.133	1.379	no evidence for T
353_TP6	CN(C)CCOCC(=O)[O-]	-4.181	3260000	189000	1690000	7723.31	no evidence for T
353_TP7	CN	-0.638	322.972	28.328	47.899	1.727	no evidence for T
359_TP1	C=C(C)C(=O)OCC=O	0.277	58.475	222.824	17.445	23.477	no evidence for T
359_TP2	CNC	-0.173	231.702	21.454	29.133	1.379	no evidence for T
359_TP3	CN	-0.638	322.972	28.328	47.899	1.727	no evidence for T
359_TP4	C=O	0.35	12.544	46.086	3.636	4.923	no evidence for T
37_TP1	CC(C)(C)c1cc(CCC(=O)[O-])cc(C(C)(C)C)c1O	4.774	0.737	0.541	0.097	0.108	T
37_TP2	CC(C)CCCCCO	2.732	23.55	14.307	2.493	1.684	no evidence for T
37_TP3	CC(C)CCCCC=O	2.707	3.124	3.544	0.358	0.591	no evidence for T
37_TP4	CC(C)CCCCC(=O)[O-]	2.96	162.752	100.976	17.662	12.602	no evidence for T
370_TP1	Oc1ccccc1O	1.033	22.229	255.855	14.176	26.412	no evidence for T
370_TP2	N	0.229	544.964	262.755	43.924	16.256	no evidence for T
383_TP1	CC(C)(C)c1cc(CCC(=O)OCC(CO)(CO)COC(=O)CCc2cc(C(C)(C)C)c(O)c(C(C)(C)C)c2)cc(C(C)(C)C)c1O	8.619	inf	inf	inf	inf	T
383_TP2	CC(C)(C)c1cc(CCC(=O)[O-])cc(C(C)(C)C)c1O	4.774	0.737	0.541	0.097	0.108	T
384_TP1	CCCCCCCCCCCCOC(=O)CCNC1(OC2(C(=O)[O-])CC(C)(C)NC(C)(C)C2)CCCCCCCCCCC1	8.52	inf	inf	inf	inf	T
385_TP1	O=C([O-])c1ccccc1O	2.245	68.408	39.73	6.867	4.126	no evidence for T
385_TP2	CC(C)(C)c1ccc(O)cc1	3.422	2.165	1.228	0.269	0.233	no evidence for T
385_TP3	Oc1ccccc1O	1.033	22.229	255.855	14.176	26.412	no evidence for T
388_TP1	Nc1ccccc1Sc1cccc(O)c1O	2.413	5.888	0.952	0.089	0.021	T
398_TP1	C/C(N)=[S+]/[O-]						no evidence for T
398_TP2	CC(=N)S(=O)[O-]	-1.412	102000	42319.5	6884.49	1717.18	no evidence for T
404_TP1	Nc1cc(S(=O)(=O)[O-])ccc1[O-]	-2.562	5822.66	14.959	1473.71	5.076	no evidence for T
404_TP10	Nc1ccc(-c2ccc(N=Nc3ccc(O)c(O)c3)cc2)cc1	3.998	1.056	0.602	0.009	0.01	T
404_TP2	Nc1ccc(-c2ccc(N=Nc3c(O)ccc(/N=N/c4cc(S(=O)(=O)[O-])ccc4[O-])c3[O-])cc2)cc1	3.878	inf	inf	inf	inf	no evidence for T
404_TP3	Nc1ccc(-c2ccc(N=Nc3ccc(O)c(C(=O)[O-])c3)cc2)cc1	5.21	2.103	2.645	0.013	0.046	T
404_TP4	Nc1ccc(O)c(C(=O)[O-])c1	0.977	154.687	11.197	6.27	0.371	no evidence for T
404_TP5	Nc1ccc(O)c(N=Nc2ccc(-c3ccc(N=Nc4ccc(O)c(C(=O)[O-])c4)cc3)cc2)c1[O-]	7.068	inf	inf	0.000835	0.004	T
404_TP6	Nc1c(O)ccc(/N=N/c2cc(S(=O)(=O)[O-])ccc2[O-])c1[O-]	-0.004	847.36	24.307	67.174	1.536	no evidence for T
404_TP7	[Cu+2]						no evidence for T
404_TP8	[Na+]						no evidence for T
404_TP9	NC(/C=C\C(=O)[O-])=C/C(=O)C(=O)[O-]	-3.867	2540000	153000	1180000	6487.9	no evidence for T
407_TP1	CC(C)(C)c1cc(CCC(=O)[O-])cc(C(C)(C)C)c1O	4.774	0.737	0.541	0.097	0.108	T
407_TP2	CO	-0.632	6086.89	2710.44	446.67	134.393	no evidence for T
407_TP3	C=O	0.35	12.544	46.086	3.636	4.923	no evidence for T
408_TP1	Cc1cc(Cc2cc(C)cc(C(C)(C)C)c2OC(=O)c2ccc(C(=O)[O-])cc2)c(O)c(C(C)(C)C)c1	9.382	inf	inf	inf	inf	T
408_TP2	Cc1cc(Cc2cc(C)cc(C(C)(C)C)c2O)c(O)c(C(C)(C)C)c1	7.969	inf	inf	0.000228	0.000543	T
408_TP3	O=C([O-])c1ccc(C(=O)[O-])cc1	1.756	2261.39	1255.4	215.241	114.982	no evidence for T
408_TP4	Cc1cc(Cc2cc(C)cc(C(C)(C)C)c2OC(=O)c2ccccc2)c(O)c(C(C)(C)C)c1	9.501	inf	inf	inf	inf	T
408_TP5	O=C([O-])c1ccccc1	1.874	1300.78	730.075	125.419	68.937	no evidence for T
413_TP1	O=C([O-])c1ccccc1O	2.245	68.408	39.73	6.867	4.126	no evidence for T
413_TP2	Nc1nnc[nH]1	-0.469	628.719	0.635	1.998	0.054	T
413_TP3	O=C(Nc1nnc[nH]1)c1cccc(O)c1O	1.271	16.732	1.518	0.243	0.592	no evidence for T
413_TP4	Oc1ccccc1O	1.033	22.229	255.855	14.176	26.412	no evidence for T
416_TP1	CC(O)COCC(C)OP(OC(C)CO)OC(C)COCC(C)OP(OC(C)COCC(C)O)OC(C)COCC(C)O	-2.627	inf	inf	inf	86471.9	no evidence for T
416_TP10	CC(O)COCC(C)OP(OC(C)C=O)OC(C)COCC(C)OP(OC(C)COCC(C)O)OC(C)COCC(C)OP(OC(C)COCC(C)O)OC(C)COCC(C)O	-3.575	inf	inf	inf	inf	no evidence for T
416_TP2	CC(O)C=O	-1.213	203.742	1631.61	109.244	129.761	no evidence for T
416_TP3	CC(O)COCC(C)OP(OC(C)COCC(C)O)OC(C)COCC(C)OP(OC(C)C=O)OC(C)COCC(C)OP(OC(C)COCC(C)O)OC(C)COCC(C)O	-3.575	inf	inf	inf	inf	no evidence for T
416_TP4	CC(O)CO	-0.782	19700.5	8652.04	1422.29	412.807	no evidence for T
416_TP5	CC(O)COCC(C)OP(OC(C)C=O)OC(C)COCC(C)O	-1.729	1898.07	19661	1246.95	1418.42	no evidence for T
416_TP6	CC(O)COCC(C)OP(OC(C)CO)OC(C)COCC(C)O	-1.705	650000	262000	42421.2	9863.31	no evidence for T
416_TP7	CC(O)COCC(C)OP(OC(C)CO)OC(C)COCC(C)OP(OC(C)COCC(C)O)OC(C)COCC(C)OP(OC(C)COCC(C)O)OC(C)COCC(C)O	-3.55	inf	inf	inf	inf	no evidence for T
416_TP8	CC(O)COCC(C)OP(OC(C)C=O)OC(C)COCC(C)OP(OC(C)COCC(C)O)OC(C)COCC(C)O	-2.652	10391	inf	9814.46	10333.3	no evidence for T
416_TP9	CC(O)COCC(C)OP(OC(C)COCC(C)O)OC(C)COCC(C)OP(OC(C)CO)OC(C)COCC(C)OP(OC(C)COCC(C)O)OC(C)COCC(C)O	-3.55	inf	inf	inf	inf	no evidence for T
417_TP1	C=C(c1ccccc1)c1cc(C)cc(C(C)c2ccccc2)c1O	6.081	0.043	0.08	0.008	0.013	T
420_TP1	Cc1ccc(S(=O)(=O)[O-])cc1	-0.618	317000	142000	23327.7	7043.43	no evidence for T
420_TP2	Nc1ccc(Nc2ccccc2)cc1	1.824	34.823	1.322	0.186	0.025	no evidence for T
422_TP1	Oc1cccc(O)c1	1.033	22.229	255.855	14.176	26.412	no evidence for T
422_TP2	O=C([O-])c1ccccc1	1.874	1300.78	730.075	125.419	68.937	no evidence for T
425_TP1	Cc1ccc(C(C)(C)C)c(O)c1O	3.489	1.252	4.434	0.549	0.634	no evidence for T
425_TP2	CC(C)(C)c1ccc(CO)cc1O	2.505	12.941	4.879	1.407	0.927	no evidence for T
43_TP1	Cc1cc(CCC(=O)OCCOCCOCCO)cc(C(C)(C)C)c1O	3.026	10.624	5.051	0.752	0.959	no evidence for T
43_TP2	Cc1cc(CCC(=O)[O-])cc(C(C)(C)C)c1O	4.262	1.804	1.263	0.226	0.22	T
431_TP1	CCCCCCCCCCCCCCCCCC(=O)[O-]	7.944	inf	inf	0.002	0.005	T
431_TP2	Nc1ccc(O)cc1	0.245	22.346	0.811	1.494	0.044	T
438_TP1	COc1ccc(O)c(O)c1	1.113	25.319	282.202	15.95	29.251	no evidence for T
438_TP2	COc1ccc(N)cc1	1.157	67.885	0.897	0.375	0.026	T
438_TP3	COc1ccc(Nc2ccc(O)cc2)cc1	2.541	14.506	5.557	1.585	1.056	no evidence for T
438_TP4	C=O	0.35	12.544	46.086	3.636	4.923	no evidence for T
438_TP5	Nc1ccc(O)cc1	0.245	22.346	0.811	1.494	0.044	T
438_TP6	Oc1ccc(O)c(O)c1	0.552	0.229	0.346	0.02	0.393	T
441_TP1	O=C([O-])CCCCCCCCCCC(=O)NNC(=O)c1ccccc1O	4.288	2.638	1.85	0.148	0.325	T
441_TP2	NNC(=O)CCCCCCCCCCC(=O)NNC(=O)c1ccccc1O	2.676	2.081	1.369	0.094	0.213	no evidence for T
441_TP3	O=C([O-])c1ccccc1O	2.245	68.408	39.73	6.867	4.126	no evidence for T
441_TP4	NNC(=O)c1ccccc1O	0.672	4.376	1.382	0.315	0.797	no evidence for T
442_TP1	CC1(C)CC(NCCC(=O)[O-])CC(C)(C)N1	-2.053	inf	15008.6	49375.5	779.744	no evidence for T
442_TP2	CC1(C)CC(N)CC(C)(C)N1	0.936	150.118	15.813	12.743	1.152	no evidence for T
444_TP1	OCC(O)CO	-1.652	144000	58451.8	9471.1	2229.92	no evidence for T
453_TP1	Cc1cc(O)c(O)c(C(C)(C)C)c1	3.489	1.252	4.434	0.549	0.634	no evidence for T
457_TP1	CC(C)CCCCCOC(=O)CS[Sn](Cc1ccccc1)(Cc1ccccc1)SCC(=O)[O-]						no evidence for T
457_TP2	CC(C)CCCCCO	2.732	23.55	14.307	2.493	1.684	no evidence for T
457_TP3	CC(C)CCCCC=O	2.707	3.124	3.544	0.358	0.591	no evidence for T
460_TP1	CCCCO	0.841	669.045	341.334	57.641	24.714	no evidence for T
460_TP2	CCCCOC(=O)CC[Sn](Cl)(Cl)CCC(=O)[O-]						no evidence for T
461_TP1	CCCCCCCCC(O)C(O)CCCCCCCC(=O)OCC(CC)CCCC	8.925	inf	inf	inf	inf	T
461_TP2	CCCCCCCCC1OC1CCCCCCCC(=O)[O-]	6.428	inf	inf	7.22e-06	0.007	T
461_TP3	CCCCC(CC)CO	2.732	23.55	14.307	2.493	1.684	no evidence for T
461_TP4	CCCCC(C=O)CC	2.707	3.124	3.544	0.358	0.591	no evidence for T
461_TP5	CCCCCCCCC(O)C(O)CCCCCCCC(=O)[O-]	5.274	inf	inf	0.416	0.518	T
461_TP6	CCCCC(CC)C(=O)[O-]	2.96	162.752	100.976	17.662	12.602	no evidence for T
462_TP1	CCCCO	0.841	669.045	341.334	57.641	24.714	no evidence for T
462_TP2	O=C([O-])c1cc(O)c(O)c(O)c1	0.855	437.866	761.278	128.589	55.324	no evidence for T
467_TP1	COP(=O)(O)OC	-0.658	25236.1	11211.1	1846.77	552.267	no evidence for T
467_TP2	CO	-0.632	6086.89	2710.44	446.67	134.393	no evidence for T
467_TP3	C=O	0.35	12.544	46.086	3.636	4.923	no evidence for T
468_TP1	Oc1ccc2cccnc2c1O	1.182	26.499	287.393	16.519	29.893	no evidence for T
469_TP1	Oc1ccccc1	1.513	38.351	9.295	3.605	1.77	no evidence for T
469_TP2	O=C([O-])c1ccccc1O	2.245	68.408	39.73	6.867	4.126	no evidence for T
469_TP3	Oc1ccccc1O	1.033	22.229	255.855	14.176	26.412	no evidence for T
476_TP1	COCC=O	-0.931	145.072	1009.56	69.624	84.675	no evidence for T
476_TP2	C=O	0.35	12.544	46.086	3.636	4.923	no evidence for T
476_TP3	COCCO	-0.907	25495.9	11069.1	1815.86	511.474	no evidence for T
476_TP4	CO	-0.632	6086.89	2710.44	446.67	134.393	no evidence for T
480_TP1	CC(C)(C)c1cc(CCC(=O)[O-])cc(C(C)(C)C)c1O	4.774	0.737	0.541	0.097	0.108	T
480_TP2	CCCCC(CC)CO	2.732	23.55	14.307	2.493	1.684	no evidence for T
480_TP3	CCCCC(C=O)CC	2.707	3.124	3.544	0.358	0.591	no evidence for T
480_TP4	CCCCC(CC)C(=O)[O-]	2.96	162.752	100.976	17.662	12.602	no evidence for T
481_TP1	CC(C)CN(CC(C)C)C(=S)[S-]	3.491	1.033	0.421	0.017	0.005	T
481_TP2	CC(C)CNC(=S)[S-]	1.88	1.858	0.463	0.07	0.009	T
481_TP3	CC(C)C=O	0.743	18.761	56.668	4.659	6.52	no evidence for T
481_TP4	[Ni+2]						no evidence for T
481_TP5	CC(C)C(=O)[O-]	0.996	5777.67	2990.01	506.221	225.253	no evidence for T
482_TP1	C=O	0.35	12.544	46.086	3.636	4.923	no evidence for T
482_TP2	[Ni+2]						no evidence for T
482_TP3	CNC(=S)[S-]	0.48	2.933	0.476	0.229	0.015	T
482_TP4	CN(C)C(=S)[S-]	0.691	2.945	0.51	0.206	0.015	T
484_TP1	C=C(Nc1ccc(Nc2ccccc2)cc1)c1ccccc1	4.49	1.365	0.975	0.175	0.18	T
485_TP1	CC=CC(=O)[O-]	0.854	7564.52	3863.91	652.643	280.694	no evidence for T
486_TP1	Oc1ccccc1O	1.033	22.229	255.855	14.176	26.412	no evidence for T
486_TP2	[K+]						no evidence for T
487_TP1	CCCCCCCCCCCCCCCCCCO	7.716	inf	inf	0.000297	0.000666	T
487_TP2	CCCCCCCCCCCCCCCCCCOC(=O)CCSSCCC(=O)[O-]	9.999	inf	inf	inf	inf	T
487_TP3	CCCCCCCCCCCCCCCCCC=O	7.692	inf	inf	0.000259	0.000649	T
487_TP4	CCCCCCCCCCCCCCCCCC(=O)[O-]	7.944	inf	inf	0.002	0.005	T
488_TP1	CC(C)(C)c1cc(CCC(=O)[O-])cc(C(C)(C)C)c1O	4.774	0.737	0.541	0.097	0.108	T
488_TP2	CC(C)(C)c1cc(CCC(=O)NCCCN)cc(C(C)(C)C)c1O	3.503	2.949	0.828	0.035	0.075	T
491_TP1	Nc1ccccc1	1.076	58.446	0.679	0.324	0.021	T
491_TP2	Oc1ccccc1O	1.033	22.229	255.855	14.176	26.412	no evidence for T
491_TP3	C=CC(=O)Nc1ccc(N)cc1	0.537	27.129	1.197	1.37	0.053	no evidence for T
491_TP4	C=CC(=O)Nc1ccc(O)c(O)c1	0.143	49.305	125.923	2.581	0.683	no evidence for T
492_TP1	Nc1ccccc1	1.076	58.446	0.679	0.324	0.021	T
492_TP2	O=C(CS)Nc1ccc(O)c(O)c1	-0.268	66.93	2.786	1.109	0.875	no evidence for T
492_TP3	Oc1ccccc1O	1.033	22.229	255.855	14.176	26.412	no evidence for T
492_TP4	Nc1ccc(NC(=O)CS)cc1	0.126	130.387	1.358	0.67	0.079	no evidence for T
494_TP1	CC(C)(C)c1cc(CC(C)(O)c2ccc(O)c(C(C)(C)C)c2)ccc1O	6.513	0.039	inf	0.003	0.007	T
498_TP1	O=C([O-])C=CC(=O)NCCCCCCN1C(=O)C=CC1=O	1.567	134.139	300.211	6.678	2.714	no evidence for T
499_TP1	Nc1ccccc1O	0.596	15.923	0.805	0.837	0.034	T
499_TP2	C=O	0.35	12.544	46.086	3.636	4.923	no evidence for T
499_TP3	Cl	0.539	597.307	296.36	49.797	19.856	no evidence for T
50_TP1	CCCC(c1cc(C(C)(C)C)c(O)cc1C)c1cc(C(C)(C)C)c(O)c(O)c1C	8.605	inf	inf	inf	inf	T
501_TP1	Oc1cc(Cl)c(OC(F)(F)C(F)F)c(Cl)c1O	3.727	1.48	4.543	0.626	0.69	no evidence for T
501_TP2	N	0.229	544.964	262.755	43.924	16.256	no evidence for T
504_TP1	Nc1ccc(O)c(N)c1	-0.871	74.665	0.946	10.239	0.106	T
504_TP2	O=S(=O)(O)O	-2.2	477000	184000	29497.3	6088.1	no evidence for T
504_TP3	C=O	0.35	12.544	46.086	3.636	4.923	no evidence for T
505_TP1	Cc1ccc(N)cc1N	0.156	335.124	0.91	1.935	0.051	T
505_TP2	Cl	0.539	597.307	296.36	49.797	19.856	no evidence for T
511_TP1	Nc1ccc(S(=O)(=O)[O-])cc1	-2.082	172000	13.549	1099.88	3.354	no evidence for T
511_TP2	Nc1ccc(-c2ccc(N=Nc3cc(N=Nc4ccc(S(=O)(=O)[O-])cc4)c(N)cc3N)cc2)cc1	1.934	inf	inf	inf	0.571	no evidence for T
511_TP3	Nc1cc(N)c(N=Nc2ccc(-c3ccc(N=Nc4ccc(C(=O)[O-])c(O)c4)cc3)cc2)cc1N	5.894	inf	inf	0.006	0.026	T
511_TP4	Nc1ccc(-c2ccc(N=Nc3ccc(C(=O)[O-])c(O)c3)cc2)cc1	5.21	2.103	2.645	0.013	0.046	no evidence for T
511_TP5	Nc1cc(N)c(N=Nc2ccc(S(=O)(=O)[O-])cc2)cc1N	-1.398	2.588	15.141	0.292	1.478	no evidence for T
511_TP6	Nc1ccc(C(=O)[O-])c(O)c1	0.977	154.687	11.197	6.27	0.371	no evidence for T
511_TP7	[Na+]						no evidence for T
511_TP8	Nc1ccc(-c2ccc(N=Nc3ccc(O)c(O)c3)cc2)cc1	3.998	1.056	0.602	0.009	0.01	T
511_TP9	Nc1cc(N)c(N=Nc2ccc(-c3ccc(N=Nc4ccc(O)c(O)c4)cc3)cc2)cc1N	4.682	0.03	0.045	0.00163	0.005	T
512_TP1	Nc1ccc(-c2ccc(/N=N/c3c(S(=O)(=O)[O-])cc4ccc(N)cc4c3O)cc2)cc1	2.279	inf	inf	2.077	0.435	no evidence for T
512_TP2	Nc1ccc(O)c(C(=O)[O-])c1	0.977	154.687	11.197	6.27	0.371	no evidence for T
512_TP3	Nc1ccc(-c2ccc(/N=N/c3ccc(O)c(C(=O)[O-])c3)cc2)cc1	5.21	2.103	2.645	0.013	0.046	no evidence for T
512_TP4	Nc1ccc2cc(S(=O)(=O)[O-])c(N)c(O)c2c1	-2.303	6094.15	19.989	1404.22	5.722	no evidence for T
512_TP5	[Na+]						no evidence for T
512_TP6	NC(/C=C\C(=O)[O-])=C/C(=O)C(=O)[O-]	-3.867	2540000	153000	1180000	6487.9	no evidence for T
512_TP7	Nc1ccc(-c2ccc(/N=N/c3ccc(O)c(O)c3)cc2)cc1	3.998	1.056	0.602	0.009	0.01	T
513_TP1	Nc1ccc(S(=O)(=O)[O-])cc1	-2.082	172000	13.549	1099.88	3.354	no evidence for T
513_TP2	Nc1ccc(-c2ccc(N=Nc3ccc(O)c(C(=O)[O-])c3)cc2)cc1	5.21	2.103	2.645	0.013	0.046	no evidence for T
513_TP3	Nc1ccc(O)c(C(=O)[O-])c1	0.977	154.687	11.197	6.27	0.371	no evidence for T
513_TP4	Nc1c(O)ccc(N=Nc2ccc(-c3ccc(N=Nc4ccc(O)c(C(=O)[O-])c4)cc3)cc2)c1O	7.068	inf	inf	0.000835	0.004	T
513_TP5	Nc1ccc(O)c(N=Nc2ccc(S(=O)(=O)[O-])cc2)c1O	-0.224	inf	23.224	91.774	1.696	no evidence for T
513_TP6	Nc1ccc(-c2ccc(N=Nc3ccc(O)c(N=Nc4ccc(S(=O)(=O)[O-])cc4)c3O)cc2)cc1	3.658	inf	inf	inf	inf	no evidence for T
513_TP7	[Na+]						no evidence for T
513_TP8	NC(/C=C\C(=O)[O-])=C/C(=O)C(=O)[O-]	-3.867	2540000	153000	1180000	6487.9	no evidence for T
513_TP9	Nc1ccc(-c2ccc(N=Nc3ccc(O)c(O)c3)cc2)cc1	3.998	1.056	0.602	0.009	0.01	T
514_TP1	Cc1cc(/N=N/c2cc3c(O)c(N)c(S(=O)(=O)[O-])cc3cc2S(=O)(=O)[O-])c(N)c(/N=N/c2ccc(-c3ccc(/N=N/c4ccc(O)c(C(=O)[O-])c4)cc3)cc2)c1N	4.6	inf	inf	inf	inf	no evidence for T
514_TP10	Nc1ccc(-c2ccc(/N=N/c3ccc(O)c(O)c3)cc2)cc1	3.998	1.056	0.602	0.009	0.01	T
514_TP2	Cc1cc(/N=N/c2cc3c(O)c(/N=N/c4ccc(S(=O)(=O)[O-])c5ccccc45)c(S(=O)(=O)[O-])cc3cc2S(=O)(=O)[O-])c(N)c(/N=N/c2ccc(-c3ccc(N)cc3)cc2)c1N	5.277	inf	inf	inf	inf	T
514_TP3	Cc1cc(N)c(N)c(/N=N/c2ccc(-c3ccc(/N=N/c4ccc(O)c(C(=O)[O-])c4)cc3)cc2)c1N	6.441	inf	inf	0.006	0.011	T
514_TP4	Cc1cc(/N=N/c2cc3c(O)c(/N=N/c4ccc(S(=O)(=O)[O-])c5ccccc45)c(S(=O)(=O)[O-])cc3cc2S(=O)(=O)[O-])c(N)c(N)c1N	1.944	inf	inf	inf	inf	no evidence for T
514_TP5	Nc1cc2c(O)c(/N=N/c3ccc(S(=O)(=O)[O-])c4ccccc34)c(S(=O)(=O)[O-])cc2cc1S(=O)(=O)[O-]	0.713	inf	inf	inf	inf	no evidence for T
514_TP6	Nc1ccc(O)c(C(=O)[O-])c1	0.977	154.687	11.197	6.27	0.371	no evidence for T
514_TP7	Nc1ccc(-c2ccc(/N=N/c3ccc(O)c(C(=O)[O-])c3)cc2)cc1	5.21	2.103	2.645	0.013	0.046	T
514_TP8	Nc1ccc(S(=O)(=O)[O-])c2ccccc12	-0.906	inf	17.017	203.875	1.945	no evidence for T
514_TP9	[Na+]						no evidence for T
515_TP1	Cc1cc(N)cc(C(=O)[O-])c1O	1.524	99.548	10.264	2.776	0.279	no evidence for T
515_TP10	Cc1cc(N)c(N)c(N=Nc2ccc(-c3ccc(N=Nc4cc(C)c(O)c(O)c4)cc3)cc2)c1N	5.776	0.141	inf	0.000966	0.003	T
515_TP2	Nc1ccc(S(=O)(=O)[O-])cc1	-2.082	172000	13.549	1099.88	3.354	no evidence for T
515_TP3	Cc1cc(N)c(N)c(N=Nc2ccc(-c3ccc(N=Nc4cc(C)c(O)c(C(=O)[O-])c4)cc3)cc2)c1N	6.989	inf	inf	0.002	0.004	T
515_TP4	Cc1cc(N=Nc2ccc(S(=O)(=O)[O-])cc2)c(N)c(N)c1N	-0.851	inf	62.156	545.795	2.774	no evidence for T
515_TP5	Cc1cc(N=Nc2ccc(-c3ccc(N)cc3)cc2)cc(C(=O)[O-])c1O	5.757	0.841	inf	0.005	0.025	T
515_TP6	Cc1cc(N=Nc2ccc(S(=O)(=O)[O-])cc2)c(N)c(N=Nc2ccc(-c3ccc(N)cc3)cc2)c1N	2.481	inf	inf	inf	inf	no evidence for T
515_TP7	[Na+]						no evidence for T
515_TP8	Cc1cc(N=Nc2ccc(-c3ccc(N)cc3)cc2)cc(O)c1O	4.545	0.521	0.49	0.004	0.007	T
515_TP9	C/C(=C/C(N)=C\C(=O)C(=O)[O-])C(=O)[O-]	-3.32	1200000	76797.9	459000	3457.46	no evidence for T
518_TP1	Nc1ccc(-c2ccc(N=Nc3cc(S(=O)(=O)[O-])c4ccccc4c3N)cc2)cc1	2.459	inf	inf	inf	0.371	no evidence for T
518_TP2	Nc1cc(S(=O)(=O)[O-])c2ccccc2c1N	-1.823	15915.7	105.877	1598.33	9.524	no evidence for T
518_TP3	Nc1ccc(-c2ccc(N=Nc3ccc(O)c(C(=O)[O-])c3)cc2)cc1	5.21	2.103	2.645	0.013	0.046	T
518_TP4	Nc1ccc(O)c(C(=O)[O-])c1	0.977	154.687	11.197	6.27	0.371	no evidence for T
518_TP5	[Na+]						no evidence for T
518_TP6	NC(/C=C\C(=O)[O-])=C/C(=O)C(=O)[O-]	-3.867	2540000	153000	1180000	6487.9	no evidence for T
518_TP7	Nc1ccc(-c2ccc(N=Nc3ccc(O)c(O)c3)cc2)cc1	3.998	1.056	0.602	0.009	0.01	T
519_TP1	Nc1ccc(-c2ccc(N=Nc3ccc(O)c(C(=O)[O-])c3)cc2)cc1	5.21	2.103	2.645	0.013	0.046	T
519_TP2	Nc1ccc2cc(S(=O)(=O)[O-])cc(O)c2c1N	-2.303	33436.6	170.381	3361.2	14.938	no evidence for T
519_TP3	Nc1ccc(O)c(C(=O)[O-])c1	0.977	154.687	11.197	6.27	0.371	no evidence for T
519_TP4	Nc1ccc(-c2ccc(N=Nc3c(N)ccc4cc(S(=O)(=O)[O-])cc(O)c34)cc2)cc1	1.979	inf	inf	3.407	0.533	no evidence for T
519_TP5	[Na+]						no evidence for T
519_TP6	NC(/C=C\C(=O)[O-])=C/C(=O)C(=O)[O-]	-3.867	2540000	153000	1180000	6487.9	no evidence for T
519_TP7	Nc1ccc(-c2ccc(N=Nc3ccc(O)c(O)c3)cc2)cc1	3.998	1.056	0.602	0.009	0.01	T
52_TP1	CC(C)(C)c1cc(CCC(=O)OCCNC(=O)C(=O)NCCO)cc(C(C)(C)C)c1O	2.23	42.854	16.919	3.071	3.217	no evidence for T
52_TP2	CC(C)(C)c1cc(CCC(=O)[O-])cc(C(C)(C)C)c1O	4.774	0.737	0.541	0.097	0.108	T
522_TP1	Nc1ccc(-c2ccccc2)cc1	2.84	6.274	1.187	0.032	0.012	no evidence for T
528_TP1	Oc1ccccc1-c1cccc(O)c1O	2.316	7.017	48.486	3.681	5.34	no evidence for T
532_TP1	C/C=C/C(=O)[O-]	0.854	7564.52	3863.91	652.643	280.694	no evidence for T
533_TP1	C/C=C\C(=O)[O-]	0.854	7564.52	3863.91	652.643	280.694	no evidence for T
57_TP1	O=C([O-])C(O)=C(O)[C@H](O)[C@@H](O)CO	-3.164	222.666	20.243	235.419	9.678	no evidence for T
61_TP1	CC[C@H](CC[C@@H](C)[C@H]1CC[C@H]2[C@@H]3CC=C4CC(=O)CC[C@]4(C)[C@H]3CC[C@]12C)C(C)C	9.136	inf	inf	inf	inf	T
64_TP1	CC(C)(C)c1cc(C(=O)[O-])cc(C(C)(C)C)c1O	4.363	1.551	1.096	0.196	0.196	T
64_TP2	CC(C)(C)c1cccc(C(C)(C)C)c1O	4.482	0.466	0.423	0.068	0.08	T
66_TP1	CC(C)(C)c1cc(O)cc(C(C)(C)C)c1O	4.002	0.081	0.048	0.003	0.02	T
70_TP1	O=C([O-])C(O)=C([O-])[C@H](O)[C@@H](O)CO	-3.164	222.666	20.243	235.419	9.678	no evidence for T
70_TP2	O=C1O[C@H]([C@@H](O)CO)C([O-])=C1O	-1.88	5.825	1.312	1.84	0.346	no evidence for T
70_TP3	[Ca+2]						no evidence for T
72_TP1	O=CCN(CC(=O)[O-])CC(=O)[O-]	-4.062	149000	190000	246000	7879	no evidence for T
72_TP2	[Na+]						no evidence for T
72_TP3	[Ca+2]						no evidence for T
72_TP4	O=CC(=O)[O-]	-1.403	255.917	2252.6	147.85	172.847	no evidence for T
72_TP5	O=C([O-])CNCC(=O)[O-]	-3.274	746000	48178.9	282000	2180.16	no evidence for T
72_TP6	O=C([O-])CNCCN(CC(=O)[O-])CC(=O)[O-]	-4.323	6410000	367000	3510000	14734.5	no evidence for T
72_TP7	O=CC=O	-1.655	21.574	38.047	3.797	10.373	no evidence for T
72_TP8	NCC(=O)[O-]	-3.408	515000	32749.5	204000	1459.73	no evidence for T
72_TP9	O=CCNCC(=O)[O-]	-3.941	86302.3	107000	135000	4510.36	no evidence for T
78_TP1	C=C1CCC(=O)C/C1=C/C=C1\CCC[C@]2(C)[C@@H]([C@H](C)CCCC(C)C)CC[C@@H]12	9.727	inf	inf	inf	inf	T
80_TP1	COc1c(O)c(C)c(C/C=C(\C)CC/C=C(\C)CC/C=C(\C)CC/C=C(\C)CC/C=C(\C)CC/C=C(\C)CC/C=C(\C)CC/C=C(\C)CC/C=C(\C)CCC=C(C)C)c(O)c1OC	23.736	inf	inf	inf	inf	T
81_TP1	Oc1ccc(NC2CCCCC2)cc1O	2.582	5	30.649	2.519	3.471	no evidence for T
81_TP2	Nc1ccc(NC2CCCCC2)cc1	2.426	13.705	1.347	0.071	0.017	no evidence for T
81_TP3	Nc1ccccc1	1.076	58.446	0.679	0.324	0.021	T
81_TP4	Oc1ccccc1O	1.033	22.229	255.855	14.176	26.412	no evidence for T
82_TP1	COc1cc(/C=C/C(=O)[O-])ccc1O	1.415	534.383	217.779	49.012	24.125	no evidence for T
82_TP2	COc1cc(/C=C/C(C)=O)ccc1O	1.382	98.442	22.511	9.078	4.287	no evidence for T
85_TP1	C[C@H](N)C(=O)O	-2.99	325000	21693.5	111000	1013.68	no evidence for T
87_TP1	CC(C)(C)c1ccc(N)cc1	2.986	4.381	1.044	0.022	0.009	T
87_TP2	CC(C)(C)c1ccc(O)c(O)c1	2.942	2.445	12.055	1.166	1.498	no evidence for T
89_TP1	Cc1c(O)c(O)cc2c1O[C@](C)(CCC[C@H](C)CCC[C@H](C)CCCC(C)C)CC2	10.604	inf	inf	inf	inf	T
89_TP2	Cc1cc(O)c(O)c2c1O[C@](C)(CCC[C@H](C)CCC[C@H](C)CCCC(C)C)CC2	10.604	inf	inf	inf	inf	T
90_TP1	O=C(c1ccccc1)c1cc(O)c(O)cc1O	2.484	0.17	0.152	0.009	0.099	T
94_TP1	CC(C)(c1ccccc1N)c1cccc(O)c1O	2.726	4.54	0.86	0.169	0.13	T
96_TP1	Oc1ccc(Nc2ccc3ccccc3c2)cc1O	3.156	2.757	11.946	1.273	1.568	no evidence for T
96_TP2	Nc1ccc2ccccc2c1	2.252	13.63	1.018	0.072	0.015	no evidence for T
96_TP3	Nc1ccc(Nc2ccc3ccccc3c2)cc1	3	6.717	1.638	0.034	0.014	no evidence for T
96_TP4	Oc1ccc2ccccc2c1O	2.209	6.444	46.475	3.436	5.091	no evidence for T
96_TP5	Oc1cc2ccccc2cc1O	2.209	6.444	46.475	3.436	5.091	no evidence for T
96_TP6	Nc1ccc(N)cc1	-0.391	0.06	0.281	0.006	0.028	T
96_TP7	Nc1ccc(O)c(O)c1	-0.235	40.734	0.94	3.781	0.069	T
97_TP1	O=C([O-])c1cc(O)c(O)c(O)c1	0.855	437.866	761.278	128.589	55.324	no evidence for T
97_TP2	CCCCCCCCCCCCO	4.77	0.498	0.365	0.066	0.073	T
97_TP3	CCCCCCCCCCCC=O	4.745	0.385	0.158	0.02	0.039	T
97_TP4	CCCCCCCCCCCC(=O)[O-]	4.998	3.342	2.503	0.453	0.527	T
98_TP1	Oc1ccccc1O	1.033	22.229	255.855	14.176	26.412	no evidence for T
98_TP2	Nc1ccccc1	1.076	58.446	0.679	0.324	0.021	T

## Sheet: Appendix T5
Appendix T6: Specific references to toxicity data of antioxidants which do not have any entry in considered data bases.
Compound ID	Compound name	CAS-No.	Toxicity based on reference	Hyperlink to reference
1	1,3,5-TPCH	28336-57-4	no evidence for toxicity	Genotoxicity_of_styrene_oligomers_extracted_from_p.pdf
10	4,4'-NO2-DPA	1821-27-8	STOT 3	4-nitro-N-(4-nitrophenyl)aniline | C12H9N3O4 | CID 235381 - PubChem
13	4H-DPA	122-37-2	STOT 3, very toxic to aquatic life	4-Hydroxydiphenylamine | C12H11NO | CID 31208 - PubChem
15	4NO2-DPA	836-30-6	STOT 3	msds
20	7,9DBOSDDD	82304-66-3	STOT 3	7,9-Di-tert-butyl-1-oxaspiro(4.5)deca-6,9-diene-2,8-dione | C17H24O3 | CID 545303 - PubChem
22	Acetylcarnitine	14992-62-2	no evidence for toxicity	Acetyl-l-carnitine is an anti-angiogenic agent targeting the VEGFR2 and CXCR4 pathways - PubMed
23	Acetylcysteine	616-91-1	no evidence for toxicity	A7250
26	ADK Stab PEP 36	80693-00-1	no evidence for toxicity	Registration Dossier - ECHA
32	AO1035	41484-35-9	R2, STOT 3	CAS No. 41484-35-9 - Irganox® 1035 - AccuStandard
34	AO1081	90-66-4	R2, STOT 3	CAS No. 90-66-4 - Irganox® 1081 - AccuStandard
35	AO1098	23128-74-7	potentially PBT	Substance Information - ECHA
37	AO1135	146598-26-7	R1B	Registration Dossier - ECHA
38	AO168	31570-04-4	no evidence for toxicity	Safety Data Sheet: Irgafos 168
39	AO168=O	95906-11-9	no evidence for toxicity	Registration Dossier - ECHA
42	AO22E46	35958-30-6	STOT 3	2,2'-Ethylidenebis(4,6-di-tert-butylphenol) | C30H46O2 | CID 118899 - PubChem
45	AO3114	27676-62-6	no evidence for toxicity	Tris(3,5-di-tert-butyl-4-hydroxybenzyl) isocyanurate | C48H69N3O6 | CID 93115 - PubChem
47	AO330	1709-70-2	no evidence for toxicity	Registration Dossier - ECHA
48	AO425	88-24-4	liver toxicity	Applications of Tert-Butyl-Phenolic Antioxidants in Consumer Products and Their Potential Toxicities in Humans
51	AO626	26741-53-7	STOT 2	Bis(2,4-di-tert-butylphenyl)pentaerythritol diphosphite | C33H50O6P2 | CID 93101 - PubChem
52	AO697	70331-94-1	R2, STOT 3	CAS No. 70331-94-1 - Naugard® XL-1 - AccuStandard
53	AO80	90498-90-1	no evidence for toxicity	3,9-Bis(2-(3-(3-tert-butyl-4-hydroxy-5-methylphenyl)propionyloxy)-1,1-dimethylethyl)-2,4,8,10-tetraoxaspiro(5.5)undecane | C43H64O10 | CID 11115306 - PubChem
54	AO948	154862-43-8	no evidence for toxicity	Registration Dossier - ECHA
56	apigenin	520-36-5	no evidence for toxicity	Safety Data Sheet: Apigenin
57	Ascorbic acid	50-81-7	no evidence for toxicity	Registration Dossier - ECHA
61	beta-sitosterol	83-46-5	no evidence for toxicity	Registration Dossier - ECHA
65	BHT-COOH	1421-49-4	STOT 3	3,5-Di-tert-butyl-4-hydroxybenzoic acid | C15H22O3 | CID 15007 - PubChem
68	BP6	131-54-4	no evidence for toxicity	Registration Dossier - ECHA
71	calcium citrates	813-94-5	no evidence for toxicity	msds
72	calcium disodium EDTA	62-33-9	STOT 3	Edetate calcium disodium | C10H12CaN2Na2O8 | CID 6093170 - PubChem
73	calcium lactate	814-80-2	no evidence for toxicity	Registration Dossier - ECHA
74	calcium malate	16426-50-9	no evidence for toxicity	QML33003/HMN0000018861_1:
75	calcium phosphates	7758-87-4	no evidence for toxicity	Registration Dossier - ECHA
76	calcium tartrate	3164-34-9	no evidence for toxicity	Registration Dossier - ECHA
77	catechin	7295-85-4	STOT 3	Safety Data Sheet: trans-3,3',4',5,7-Pentahydroxyflavan
79	citric acid	77-92-9	STOT 3	Citric Acid | C6H8O7 | CID 311 - PubChem
80	Coenzyme Q10	303-98-0	no evidence for toxicity	Ubidecarenone | C59H90O4 | CID 5281915 - PubChem
82	curcumin	458-37-7	no evidence for toxicity	43_844931732_Curcumin-CASNO-458-37-7-MSDS.pdf
85	Cysteine	52-90-4	no evidence for toxicity	Registration Dossier - ECHA
88	delphinidin	528-53-0	no evidence for toxicity	241016-084247-379943718.pdf
89	delta-tocopherol	119-13-1	no evidence for toxicity	Registration Dossier - ECHA
91	diAMS	10081-67-1	no evidence for toxicity	Registration Dossier - ECHA
92	Dioxybenzone	131-53-3	STOT 3	2,2'-Dihydroxy-4-methoxybenzophenone | C14H12O4 | CID 8569 - PubChem
96	DNPD	93-46-9	very toxic to aquatic life	Substance Information - ECHA
103	DTODPA	15721-78-5	no evidence for toxicity	Registration Dossier - ECHA
104	DTPD	27417-40-9	acute toxicity Cat. 3	N,N-Dimethyl-p-benzenediamine | C8H12N2 | CID 7472 - PubChem
105	Potassium tartrate	921-53-9	no evidence for toxicity	wercs
106	Potassium sodium tartarate	304-59-6	no evidence for toxicity	Registration Dossier - ECHA
107	Potassium adipate	19147-16-1	no evidence for toxicity	Registration Dossier - ECHA
108	ellagic acid	476-66-4	STOT 3	Safety Data Sheet: Ellagic acid
110	Erythrobic acid	89-65-6	STOT 3	Erythorbic Acid | C6H8O6 | CID 54675810 - PubChem
115	gallic acid	149-91-7	STOT 3	Gallic Acid | C7H6O5 | CID 370 - PubChem
116	gamma-Carotene	472-93-5	STOT 3	472-93-5.pdf
117	gamma-tocopherol	54-28-4	no evidence for toxicity	Gamma-Tocopherol | C28H48O2 | CID 92729 - PubChem
118	genistein	446-72-0	potential ED	Toxicology and carcinogenesis studies of genistein (Cas No. 446-72-0) in Sprague-Dawley rats (feed study) - PubMed
119	good-rite 3125	147-47-7	toxic to aquatic life	2,2,4-Trimethyl-1,2-dihydroquinoline | C12H15N | CID 8981 - PubChem
122	IONOX-100	88-26-6	STOT 3	2,6-Di-tert-butyl-4-hydroxymethylphenol | C15H24O2 | CID 6929 - PubChem
125	Irgafos 38	145650-60-8	toxic to aquatic life	Butylhydroxytoluene
127	Irganox 1425	65140-91-2	STOT 3	Irganox 1425 SDS, 65140-91-2 Safety Data Sheets - ECHEMI
128	Irganox 259	35074-77-2	no evidence for toxicity	Registration Dossier - ECHA
130	Irganox 565	991-84-4	STOT 3	J10922_SDS.pdf
132	Irganox PS 800	123-28-4	no evidence for toxicity	Registration Dossier - ECHA
133	Irganox PS 802	693-36-7	no evidence for toxicity	Distearyl Thiodipropionate | C42H82O4S | CID 12738 - PubChem
134	isoliquiritigenin	961-29-5	no evidence for toxicity	961-29-5.pdf
138	luteoforol	13392-26-2	STOT 3	2-(3,4-Dihydroxyphenyl)chroman-3,5,7-triol | C15H14O6 | CID 1203 - PubChem
139	melatonin	73-31-4	no evidence for toxicity	Safety Data Sheet: Melatonin
140	methionine	59-51-8	no evidence for toxicity	Methionine | C5H11NO2S | CID 6137 - PubChem
141	monomagnesium phosphates	13092-66-5	no evidence for toxicity	magnesium phosphate, monobasic, anhydrous | H4MgO8P2 | CID 6096959 - PubChem
142	monosodium phosphate	7558-80-7	no evidence for toxicity	Registration Dossier - ECHA
144	naringenin	480-41-1	no evidence for toxicity	Safety Data Sheet: 4',5,7-Trihydroxyflavan
146	niacinamide	98-92-0	STOT 3	Niacinamide | C6H6N2O | CID 936 - PubChem
149	OPP	92-69-3	STOT 3	wercs
156	ponoresinol	487-36-5	STOT 3	Pinoresinol-SDS-MedChemExpress
157	potassium citrates	866-84-2	no evidence for toxicity	Registration Dossier - ECHA
158	potassium dihydrogen phosphates	7778-77-0	no evidence for toxicity	Monobasic potassium phosphate | KH2PO4 | CID 516951 - PubChem
159	potassium lactate	996-31-6	no evidence for toxicity	Potassium Lactate | C3H5KO3 | CID 23671663 - PubChem
160	probucol	23288-49-5	STOT 3	Probucol | C31H48O2S2 | CID 4912 - PubChem
161	propyl gallate	121-79-9	in vitro M	19_1650956981_n-PropylGallate-CASNO-121-79-9-MSDS.pdf
163	resveratrol	501-36-0	no evidence for toxicity	sd70675_-_trans-Resveratrol_(US).pdf
166	silibinin	22888-70-6	STOT 3	Safety Data Sheet: Silybin
167	sodium adipate	7486-38-6	no evidence for toxicity	Safety Data Sheet: Disodium adipate
168	Sodium ascorbate	134-03-2	no evidence for toxicity	Registration Dossier - ECHA
169	sodium citrates	68-04-2	no evidence for toxicity	Sodium Citrate | C6H5Na3O7 | CID 6224 - PubChem
170	Sodium erythorbate	6381-77-7	no evidence for toxicity	Sodium Erythorbate | C6H7NaO6 | CID 23683938 - PubChem
171	sodium lactate	72-17-3	no evidence for toxicity	Registration Dossier - ECHA
172	sodium malates	676-46-0	STOT 3	Sodium Malate | C4H4Na2O5 | CID 8736 - PubChem
173	sodium tartrates	868-18-8	no evidence for toxicity	Registration Dossier - ECHA
176	tartaric acid	133-37-9	no evidence for toxicity	4_2121415471_DL-TartaricAcid-CASNO-133-37-9-MSDS.pdf
177	taxifolin	480-18-2	no evidence for toxicity	sd23234_-_(+)-Taxifolin_(US).pdf
180	TCEPi	140-08-9	no data available
181	TEHPi	301-13- 3	aquatic chronic toxicity	Tris(2-ethylhexyl) phosphite | C24H51O3P | CID 9320 - PubChem
185	TiDePi	25448-25-3	no evidence for toxicity	Registration Dossier - ECHA
188	Tinuvin 840	84268-08-6	LC50 fish 0.078 mg/L, EC50 invertebrates 0.083 mg/L	support_document_uv-328_20130614_en.pdf
189	TMPPi	620-42-8	no evidence for toxicity	620-42-8.pdf
190	TNBPi	102-85-2	no data available	msds
191	TNPPi	3050-88-2	ED	Substance Information - ECHA
195	TPPi	116-17-6	mutagenic effects	msds
197	triammonium citrate	3458-72-8	STOT 3	140_1778441622_tri-AmmoniumCitrate-CASNO-3458-72-8-MSDS.pdf
200	Ultranox 641	161717-32-4	aquatic chronic toxicity
201	UV 360	103597-45-1	no evidence for toxicity	NA492 Public Report.docx
218	PHBA	99-96-7	no evidence for toxicity	Registration Dossier - ECHA
220	DMPA	24650-42-8	no evidence for toxicity	Registration Dossier - ECHA
222	4-(Dimethylamino)pyridine	1122-58-3	no evidence for toxicity	Registration Dossier - ECHA
223	AO1212	13103-52-1	R2, STOT 3	CAS No. 13103-52-1 - Cyanox® 1212 - AccuStandard
224	AO3790	40601-76-1	no evidence for toxicity	Registration Dossier - ECHA
227	BBOT	7128-64-5	no evidence for toxicity	Registration Dossier - ECHA
229	DBHA	621-07-8	STOT 3	Dibenzylhydroxylamine | C14H15NO | CID 69297 - PubChem
232	DPT	102-08-9	R2	Registration Dossier - ECHA
234	3,5-DTBH	847488-62-4	no evidence for toxicity	Registration Dossier - ECHA
236	UV120	4221-80-1	no evidence for toxicity	\\dmzfile01\Data\HSE\Clients\Valerus\archives\sds_us\default\00202801.pdf
237	AO-CA	1843-03-4	no evidence for toxicity	Registration Dossier - ECHA
239	UV090	96478-09-0	C1A	Nickelocene | C10H10Ni | CID 62390 - PubChem
247	AO ZKF	4066-02-8	no evidence for toxicity	Registration Dossier - ECHA
250	MHPPD	15233-47-3	no evidence for toxicity	Registration Dossier - ECHA
266	Epigallocatechin gallate	989-51-5	no evidence for toxicity	The safety of green tea and green tea extract consumption in adults – Results of a systematic review - ScienceDirect
271	6H-Dibenz[c,e][1,2]oxaphosphorin, 6-oxide	35948-25-5	no evidence for toxicity	Registration Dossier - ECHA
285	3,6,9,12,15,18-Hexaoxaeicosan-1-ol, 20-(nonylphenoxy)-	27177-03-3	ED	Candidate List of substances of very high concern for Authorisation - ECHA
289	Thiourea, N,N-dibutyl-	109-46-6	no evidence for toxicity	Registration Dossier - ECHA
292	Benzenesulfonic acid, 2,2-([1,1-biphenyl]-4,4-diyldi-2,1-ethenediyl)bis-, sodium salt (1:2)	27344-41-8	no evidence for toxicity	Registration Dossier - ECHA
293	Propanoic acid, 3-(dodecylthio)-, 1,1-[2,2-bis[[3-(dodecylthio)-1-oxopropoxy]methyl]-1,3-propanediyl] ester	29598-76-3	no evidence for toxicity	Registration Dossier - ECHA
294	Urea	57-13-6	no evidence for toxicity	Registration Dossier - ECHA
298	2-Benzothiazolesulfenamide, N-(1,1-dimethylethyl)-	95-31-8	potentially toxic to humans	Registration Dossier - ECHA
300	1,3,5-Triazine-2,4,6-triamine, N2,N2-1,2-ethanediylbis[N2-[3-[[4,6-bis[butyl(1,2,2,6,6-pentamethyl-4-piperidinyl)amino]-1,3,5-triazin-2-yl]amino]propyl]-N4,N6-dibutyl-N4,N6-bis(1,2,2,6,6-pentamethyl-4-piperidinyl)-	106990-43-6	no evidence for toxicity	Registration Dossier - ECHA
305	Methanone, bis(2,4-dihydroxyphenyl)-	131-55-5	STOT 3	Benzophenone-2 | C13H10O5 | CID 8571 - PubChem
306	Phenol, 2,4-dimethyl-6-(1-methylpentadecyl)-	134701-20-5	no evidence for toxicity	2,4-Dimethyl-6-(1-methylpentadecyl)phenol | C24H42O | CID 164362 - PubChem
308	Methanesulfinic acid, 1-hydroxy-, sodium salt (1:1)	149-44-0	M2, R2	Registration Dossier - ECHA
310	Octadecanoic acid, calcium salt (2:1)	1592-23-0	no evidence for toxicity	Registration Dossier - ECHA
311	Disulfide, dioctadecyl	2500-88-1	no evidence for toxicity	Registration Dossier - ECHA
314	Aluminum, hydroxybis(octadecanoato-╬║O)-	300-92-5	no evidence for toxicity	Aluminum Distearate | C36H72AlO5 | CID 16682938 - PubChem
315	Benzenepropanoic acid, 3-(1,1-dimethylethyl)-╬▓-[3-(1,1-dimethylethyl)-4-hydroxyphenyl]-4-hydroxy-╬▓-methyl-, 1,1-(1,2-ethanediyl) ester	32509-66-3	no evidence for toxicity	Registration Dossier - ECHA
317	Carbonic acid calcium salt (1:1)	471-34-1	no evidence for toxicity	Registration Dossier - ECHA
319	Propanoic acid, 2-hydroxy-	50-21-5	no evidence for toxicity	Registration Dossier - ECHA
321	Carbonic acid, potassium salt (1:2)	584-08-7	no evidence for toxicity	Registration Dossier - ECHA
323	Octadecanoic acid, 1,1-(1,2-ethanediyl) ester	627-83-8	no evidence for toxicity	Registration Dossier - ECHA
331	Ethanamine, 2-[[2,4,8,10-tetrakis(1,1-dimethylethyl)dibenzo[d,f][1,3,2]dioxaphosphepin-6-yl]oxy]-N,N-bis[2-[[2,4,8,10-tetrakis(1,1-dimethylethyl)dibenzo[d,f][1,3,2]dioxaphosphepin-6-yl]oxy]ethyl]-	80410-33-9	no evidence for toxicity	Registration Dossier - ECHA
335	Propanoic acid, 3,3-thiobis-, 1,1-ditridecyl ester	10595-72-9	no evidence for toxicity	Ditridecyl Thiodipropionate | C32H62O4S | CID 82751 - PubChem
336	Octadecanoic acid, 12-hydroxy-	106-14-9	STOT 3	12-Hydroxystearic acid | C18H36O3 | CID 7789 - PubChem
338	Propanoic acid, 3,3-thiobis-	111-17-1	no evidence for toxicity	Registration Dossier - ECHA
340	1,3,5-Triazine-2,4,6-triamine, N2,N4,N6-tris[4-[(1,4-dimethylpentyl)amino]phenyl]-	121246-28-4	no evidence for toxicity	Registration Dossier - ECHA
345	Formamide, N,N-1,6-hexanediylbis[N-(2,2,6,6-tetramethyl-4-piperidinyl)-	124172-53-8	STOT 3	Formamide, N,N'-1,6-hexanediylbis(N-(2,2,6,6-tetramethyl-4-piperidinyl)- | C26H50N4O2 | CID 14419064 - PubChem
346	Phosphorous acid, P,P-[butylidenebis[2-(1,1-dimethylethyl)-5-methyl-4,1-phenylene]] P,P,P,P-tetratridecyl ester	13003-12-8	no evidence for toxicity	Registration Dossier - ECHA
352	Propanoic acid, 3,3-thiobis-, 1,1-ditetradecyl ester	16545-54-3	no evidence for toxicity	Scientific Opinion on the safety evaluation of the substance, thiodipropionic acid, ditetradecyl ester, CAS No. 16545–54‐3, for use in food contact materials - - 2011 - EFSA Journal - Wiley Online Library
353	Ethanol, 2-[2-(dimethylamino)ethoxy]-	1704-62-7	no evidence for toxicity	Registration Dossier - ECHA
354	Phenol, 2-(1,1-dimethylethyl)-6-methyl-4-[3-[[2,4,8,10-tetrakis(1,1-dimethylethyl)dibenzo[d,f][1,3,2]dioxaphosphepin-6-yl]oxy]propyl]-	203255-81-6	no evidence for toxicity	https://www.canada.ca/content/dam/eccc/documents/pdf/pded/ns-chemicals-polymers/NSN-18375.pdf
355	Benzoic acid, calcium salt (2:1)	2091-29-4	STOT 3	https://www.univarsolutions.com/proxy/index/index/?e=1%3A3%3A6ERoknzmavZ51SpCRbNn5IRFtpfPzj1nc1acuC3ZTSRIjEKLDR4coGf9fIh%2BcNvK%2FJU7EEATrSOW9Kgx2glvKT7FVI8MF29I7BRQXT1wSZOaaqGL9rN518ZQlgJM9se4luNuRYcEZmJwHAKDMPI61IwXlUECwIoqRALWpXybybvJ2hyGlBtKXg%3D%3D
356	Acetic acid, 2-hydroxy-2-sulfino-, sodium salt (1:2)	223106-41-0	no evidence for toxicity	Finding of No Significant Impact for Food Contact Notification No. 2023
360	Phosphorous acid, tridodecyl ester	3076-63-9	STOT 3	Trilauryl phosphite | C36H75O3P | CID 76495 - PubChem
364	D-Glucitol	50-70-4	no evidence for toxicity	Safety Data Sheet: D-Sorbitol
366	Zinc, diethyl-	557-20-0	potentially toxic	Diethylzinc | C4H10Zn | CID 11185 - PubChem
375	Carbonoperoxoic acid, OO-(1,1-dimethylpropyl) O-(2-ethylhexyl) ester	70833-40-8	no evidence for toxicity	Registration Dossier - ECHA
377	Phenol, 2,2-methylenebis[4-methyl-6-(1-methylcyclohexyl)-	77-62-3	may cause liver damage	2,2'-Methylenebis(6-(1-methylcyclohexyl)-p-cresol) | C29H40O2 | CID 6486 - PubChem
378	1,3-Propanediol, 2-(hydroxymethyl)-2-methyl-	77-85-0	no evidence for toxicity	Registration Dossier - ECHA
381	Propanoic acid, 2-hydroxy-, (2S)-	79-33-4	no evidence for toxicity	Registration Dossier - ECHA
383	Benzenepropanoic acid, 3,5-bis(1,1-dimethylethyl)-4-hydroxy-, 1,1-[2-[[3-[3,5-bis(1,1-dimethylethyl)-4-hydroxyphenyl]-1-oxopropoxy]methyl]-2-(hydroxymethyl)-1,3-propanediyl] ester	84633-54-5	no evidence for toxicity	Pentaerythritol tris(3,5-di-tert-butyl-4-hydroxyhydrocinnamate) | C56H84O10 | CID 14401630 - PubChem
384	7-Oxa-3,20-diazadispiro[5.1.11.2]heneicosane-20-propanoic acid, 2,2,4,4-tetramethyl-21-oxo-, dodecyl ester	85099-51-0	may cause liver damage and cancer	BETALINK&reg; K1_SDS_18-02-2016_EN.PDF
389	2-Propenoic acid, propyl ester	925-60-0	STOT 3	msds
412	Benzenesulfonic acid, 5-benzoyl-4-hydroxy-2-methoxy-	4065-45-6	STOT 3	Sulisobenzone | C14H12O6S | CID 19988 - PubChem
413	Benzamide, 2-hydroxy-N-1H-1,2,4-triazol-5-yl-	36411-52-6	no evidence for toxicity	J10839_SDS.pdf
414	╬▒-D-Glucopyranoside, ╬▓-D-fructofuranosyl	57-50-1	no evidence for toxicity	130_758296591_Sucrose-CASNO-57-50-1-MSDS.pdf
415	Propanoic acid, 3-(dodecylthio)-, 1,1-[oxybis(2,1-ethanediyloxy-2,1-ethanediyl)] ester	64253-30-1	EC50 invertebrates 0.097, LC50 fish 2.3	SDS
421	Phenol, 4,4-thiobis[2-(1,1-dimethylethyl)-6-methyl-	96-66-2	PBT	Microsoft Word - 9- SAR for 145 PBiTs with no s 71 response 12mar08.doc
422	1,3-Benzenediol, 1-benzoate	136-36-7	STOT 3	msds
426	Silane, tetramethyl-	75-76-3	no evidence for toxicity	Registration Dossier - ECHA
427	Distannoxane, 1,1,1,3,3,3-hexapropyl-	1067-29-4	ED	1
428	Stannane, dibutyl-	1002-53-5	may pose reproductive risk	Buy Dibutyltin | 1002-53-5
430	Phenol, 2,4-diethenyl-	61345-72-0	no evidence for toxicity	Safety Data Sheet: 2-methyl-2H-isothiazol-3-one hydrochloride
433	Ethanedioic acid, 1,2-bis[2-(phenylmethylene)hydrazide]	6629-10-3	no evidence for toxicity	94031.pdf
437	1,2-Ethanediamine, N1,N2-diphenyl-	150-61-8	STOT 3	1,2-Dianilinoethane | C14H16N2 | CID 67422 - PubChem
438	Benzenamine, 4-methoxy-N-(4-methoxyphenyl)-	101-70-2	C2	4,4'-Dimethoxydiphenylamine | C14H15NO2 | CID 7571 - PubChem
445	Acetic acid, zinc salt, hydrate (2:1:2)	5970-45-6	no evidence for toxicity	Zinc Acetate Dihydrate | C4H10O6Zn | CID 2724192 - PubChem
456	Stannane, chlorotriethyl-	994-31-0	Very toxic to aquatic life with long lasting effects	Triethyltin chloride | C6H15ClSn | CID 13820 - PubChem
457	Acetic acid, 2,2-[[bis(phenylmethyl)stannylene]bis(thio)]bis-, diisooctyl ester (9CI)	28675-83-4	no evidence for toxicity	Safety Data Sheet: Theobromine
459	Stannane, dichlorodiethyl-	866-55-7	neurotoxin	Diethyltin dichloride | C4H10Cl2Sn | CID 91491 - PubChem
460	Propanoic acid, 3,3-(dichlorostannylene)bis-, 1,1-dibutyl ester	61470-33-5	potential ED	U.S. EPA Endocrine Disruptor Screening Program Universe of Chemicals
461	2-Oxiraneoctanoic acid, 3-octyl-, 2-ethylhexyl ester	141-38-8	no evidence for toxicity	2-Ethylhexyl epoxystearate | C26H50O3 | CID 8847 - PubChem
462	Benzoic acid, 3,4,5-trihydroxy-, butyl ester	1083-41-6	no evidence for toxicity	Butyl Gallate | C11H14O5 | CID 14128 - PubChem
464	D-Mannitol	69-65-8	no evidence for toxicity	Carcinogenesis Bioassay of D-Mannitol (CAS No. 69-65-8) in F344/N Rats and B6C3F1 Mice (Feed Study) - PubMed
465	Phenol, 4-(2-naphthalenylamino)-	93-45-8	C2	4-(2-Naphthylamino)phenol | C16H13NO | CID 7141 - PubChem
466	1H-Indene-1,3(2H)-dione, 2-phenyl-	83-12-5	no evidence for toxicity	Phenindione | C15H10O2 | CID 4760 - PubChem
469	Benzoic acid, 2-hydroxy-, phenyl ester	118-55-8	STOT 3	Phenyl Salicylate | C13H10O3 | CID 8361 - PubChem
472	Phenol, 4,4-thiobis-	2664-63-3	no evidence for toxicity	4,4'-Thiodiphenol | C12H10O2S | CID 17570 - PubChem
474	Benzenamine, 4,4-methylenebis-, hydrochloride (1:2)	13552-44-8	Carcinogen	NTP Carcinogenesis Studies of 4,4'-Methylenedianiline Dihydrochloride (CAS No. 13552-44-8) in F344/N Rats and B6C3F1 Mice (Drinking Water Studies) - PubMed
478	2,4,8,10-Tetraoxa-3,9-diphosphaspiro[5.5]undecane, 3,9-bis[2,4,6-tris(1,1-dimethylethyl)phenoxy]-	126505-35-9	toxic	updated_12b_list_3_5_2020.pdf
486	Benzoic acid, 2-hydroxy-, potassium salt (1:1)	578-36-9	no evidence for toxicity	Registration Dossier - ECHA
487	Propanoic acid, 3,3-dithiobis-, 1,1-dioctadecyl ester	6729-96-0	no evidence for toxicity	23.01850.pdf
495	Zirconium, chlorobis(╬À5-2,4-cyclopentadien-1-yl)hydro-	37342-97-5	no evidence for toxicity	Zirconocene chloride hydride | C10H11ClZr | CID 53384630 - PubChem
496	Piperidine, 1,1-dithiobis-	10220-20-9	STOT 3	Piperidine, 1,1'-dithiodi- | C10H20N2S2 | CID 25057 - PubChem
500	[1,1-Biphenyl]-4-amine, hydrochloride (1:1)	2113-61-3	potentially carcinogen	Identification of the substances from the Carcinogenic Potency Database (CPDB) which are of particular concern even if ingested at doses below 0.0025 μg/kg body weight per day - - 2016 - EFSA Journal - Wiley Online Library
501	Benzenamine, 3,5-dichloro-4-(1,1,2,2-tetrafluoroethoxy)-	104147-32-2	Very toxic to aquatic life with long lasting effects	2,6-Dichloro-4-amino-(1,1,2,2-tetrafluoroethoxy)benzene | C8H5Cl2F4NO | CID 5463763 - PubChem
505	Benzenamine, 2-methyl-5-nitro-, hydrochloride (1:1)	51085-52-0	C2	Benzenamine, 2-methyl-5-nitro-, hydrochloride (1:1) | C7H9ClN2O2 | CID 162624 - PubChem
508	2,7-Naphthalenedisulfonic acid, 4-amino-3-[2-[4-[2-(2,4-diamino-5-methylphenyl)diazenyl][1,1-biphenyl]-4-yl]diazenyl]-5-hydroxy-6-(2-phenyldiazenyl)-, sodium salt (1:2)	2429-83-6	C and R	ECO_PASSPORT_RSL.pdf
511	Benzoic acid, 5-[2-[4-[2-[2,4-diamino-5-[2-(4-sulfophenyl)diazenyl]phenyl]diazenyl][1,1-biphenyl]-4-yl]diazenyl]-2-hydroxy-, sodium salt (1:2)	3811-71-0	C and R	ECO_PASSPORT_RSL.pdf
515	Benzoic acid, 5-[2-[4-[2-[2,6-diamino-3-methyl-5-[2-(4-sulfophenyl)diazenyl]phenyl]diazenyl][1,1-biphenyl]-4-yl]diazenyl]-2-hydroxy-3-methyl-, sodium salt (1:2)	6360-54-9	C and R	ECO_PASSPORT_RSL.pdf
518	Benzoic acid, 5-[2-[4-[2-(1-amino-4-sulfo-2-naphthalenyl)diazenyl][1,1-biphenyl]-4-yl]diazenyl]-2-hydroxy-, sodium salt (1:2)	2429-79-0	C and R	ECO_PASSPORT_RSL.pdf
528	Dibenzofuran	132-64-9	no evidence for toxicity	Dibenzofuran | C12H8O | CID 568 - PubChem
529	Butane, tris[5-(1,1-dimethylethyl)-4-hydroxy-2-methylphenyl]-	35641-51-1	potential ED	Migration of endocrine and metabolism disrupting chemicals from plastic food packaging | bioRxiv
